# Supplementary material for: Transcriptome Analysis Comparison of Lipid Biosynthesis in the Leaves and Developing Seeds of Brassica napus
Source: PLoS One. 2015 May 12;10(5):e0126250. doi: 10.1371/journal.pone.0126250 (PMC4429122; doi:10.1371/journal.pone.0126250)
Supplement: S1 Table — (XLSX) [file pone.0126250.s001.xlsx]

## Sheet: Sheet2
Supplementry Table S1. Pathway annotation of unignenes from B. napus
Pathway	Pathway ID	Numbers of unigenes	Unigene ID	KOs
Plant hormone signal transduction	ko04075	384	c10150.graph_c0;c10439.graph_c0;c10665.graph_c0;c10969.graph_c0;c11026.graph_c0;c11815.graph_c0;c12027.graph_c0;c1207.graph_c0;c12224.graph_c0;c12325.graph_c0;c12327.graph_c0;c12368.graph_c0;c12488.graph_c0;c12598.graph_c0;c1277.graph_c0;c13230.graph_c0;c13717.graph_c0;c13786.graph_c0;c1451.graph_c0;c14769.graph_c0;c14775.graph_c0;c14915.graph_c0;c15030.graph_c0;c15059.graph_c0;c1511.graph_c0;c15…	K14506+K14488+K14498+K14492+K14488+K14492+K14487+K13464+K14489+K14488+K14498+K13464+K14488+K14497+K14505+K14487+K14485+K14491+K14488+K14498+K13464+K14508+K14496+K14512+K14431+K14508+K14488+K14431+K14505+K13463+K14488+K13464+K14497+K13422+K13422+K14496+K14492+K14486+K14491+K14431+K14489+K14491+K14493+K14500+K14431+K14489+K14497+K14497+K14492+K14488+K14486+K14491+K14432+K14492+K14488+K14486+K14488+…
Ribosome	ko03010	334	c10016.graph_c0;c10269.graph_c0;c10333.graph_c0;c10426.graph_c0;c10552.graph_c0;c11142.graph_c0;c1169.graph_c0;c12109.graph_c0;c12367.graph_c0;c12624.graph_c0;c12881.graph_c0;c1295.graph_c0;c13039.graph_c0;c13042.graph_c0;c13091.graph_c0;c13100.graph_c0;c13190.graph_c0;c13769.graph_c0;c14376.graph_c0;c14872.graph_c1;c14906.graph_c0;c1513.graph_c0;c15603.graph_c0;c16348.graph_c0;c1641.graph_c0;c16…	K02882+K02868+K02962+K02940+K02955+K02943+K02989+K02905+K02981+K02951+K02867+K02987+K02973+K02986+K02885+K02893+K02937+K02864+K02976+K02973+K02961+K02991+K02977+K02872+K02883+K02996+K02905+K02964+K02964+K02910+K02922+K02883+K02973+K02997+K02877+K02920+K02885+K02979+K02922+K02987+K02945+K02983+K02935+K02955+K02889+K02924+K02900+K02918+K02896+K02976+K02878+K02981+K02900+K02919+K02981+K02870+K02926+…
Plant-pathogen interaction	ko04626	252	c1017.graph_c0;c1207.graph_c0;c12368.graph_c0;c13490.graph_c0;c1376.graph_c0;c13962.graph_c0;c13979.graph_c0;c14470.graph_c0;c14775.graph_c0;c15059.graph_c0;c15731.graph_c0;c1608.graph_c0;c16197.graph_c0;c16250.graph_c0;c16803.graph_c0;c16803.graph_c1;c17306.graph_c0;c17540.graph_c0;c17757.graph_c0;c17763.graph_c0;c17779.graph_c0;c18456.graph_c0;c18657.graph_c0;c18762.graph_c0;c18837.graph_c0;c19…	K05391+K13464+K13464+K13412+K13412+K13448+K13448+K13412+K13464+K14512+K13463+K13459+K13464+K13448+K13422+K13422+K05391+K13412+K13460+K13460+K05391+K13412+K13447+K13448+K02183+K13412+K13428+K13448+K05391+K13416+K13449+K13412+K13422+K13422+K13464+K13464+K13417+K13412+K13412+K05391+K13412+K04079+K02358+K13448+K05391+K04079+K13448+K13448+K13412+K13464+K13448+K13448+K02183+K13412+K00864+K13448+K05391+…
Protein processing in endoplasmic reticulum	ko04141	239	c11888.graph_c0;c1260.graph_c0;c14927.graph_c0;c15165.graph_c0;c1525.graph_c0;c15432.graph_c0;c15572.graph_c0;c15812.graph_c0;c16012.graph_c0;c16497.graph_c0;c16587.graph_c0;c16949.graph_c0;c17193.graph_c0;c18264.graph_c0;c19328.graph_c0;c19328.graph_c1;c19400.graph_c0;c19814.graph_c0;c20582.graph_c0;c2059.graph_c0;c20983.graph_c0;c21061.graph_c0;c21561.graph_c0;c2171.graph_c0;c22037.graph_c0;c22…	K13993+K13993+K03094+K03237+K14003+K01230+K13250+K01230+K03094+K03283+K03283+K14007+K13993+K06689+K09503+K09503+K13993+K09580+K14012+K03283+K03283+K10661+K03283+K03094+K09517+K10661+K03094+K07953+K04079+K03283+K03283+K04079+K10661+K14004+K10956+K09580+K01230+K13993+K03283+K03094+K03283+K03094+K14018+K14012+K10597+K06689+K03283+K14018+K13993+K14007+K13525+K04523+K14007+K05546+K05546+K03283+K03283+…
RNA transport	ko03013	234	c10680.graph_c0;c12519.graph_c0;c13059.graph_c0;c14465.graph_c0;c14744.graph_c0;c15164.graph_c0;c15165.graph_c0;c15434.graph_c0;c1589.graph_c0;c16252.graph_c0;c16604.graph_c0;c16992.graph_c0;c17200.graph_c0;c17687.graph_c0;c18662.graph_c0;c18662.graph_c1;c19099.graph_c0;c19137.graph_c0;c19707.graph_c0;c19753.graph_c0;c20834.graph_c0;c21486.graph_c0;c21618.graph_c0;c21778.graph_c0;c21913.graph_c0;…	K03260+K03252+K13171+K12881+K14328+K14290+K03237+K03247+K03113+K03243+K13126+K14325+K14298+K12160+K14303+K14303+K14290+K03254+K01164+K03231+K09291+K14290+K03243+K13126+K14290+K03250+K14312+K12881+K14312+K03246+K12881+K13114+K14004+K09291+K14303+K03257+K03754+K00974+K14312+K01164+K14301+K03243+K03257+K03253+K14304+K13025+K14312+K03259+K03238+K03254+K09291+K03253+K14297+K12875+K03243+K03238+K12875+…
Purine metabolism	ko00230	220	c1028.graph_c0;c1028.graph_c1;c10557.graph_c0;c1060.graph_c0;c1060.graph_c1;c11284.graph_c0;c11842.graph_c0;c12022.graph_c0;c12530.graph_c0;c1300.graph_c0;c13120.graph_c0;c13184.graph_c0;c1396.graph_c0;c14798.graph_c0;c14947.graph_c0;c15991.graph_c0;c15994.graph_c0;c16289.graph_c0;c16615.graph_c0;c17580.graph_c0;c18000.graph_c0;c18064.graph_c0;c18234.graph_c0;c18577.graph_c0;c18629.graph_c0;c1882…	K00873+K00873+K02335+K03046+K03046+K00940+K00873+K01427+K03018+K03018+K00873+K03046+K02321+K13811+K03010+K10807+K03027+K00873+K03040+K00873+K01756+K03505+K03022+K00759+K01427+K02684+K02320+K00940+K00962+K02320+K00962+K03006+K10807+K03011+K03043+K03046+K03043+K03043+K00962+K01510+K10807+K00939+K01939+K00856+K01939+K00873+K00106+K03018+K00940+K02320+K01952+K13811+K03018+K02685+K02684+K01510+K00962+…
Spliceosome	ko03040	202	c11962.graph_c0;c12227.graph_c0;c12305.graph_c0;c13168.graph_c0;c14465.graph_c0;c16497.graph_c0;c16587.graph_c0;c16786.graph_c0;c17216.graph_c0;c17641.graph_c0;c17932.graph_c0;c18350.graph_c0;c18363.graph_c0;c18660.graph_c0;c18683.graph_c0;c20231.graph_c0;c2059.graph_c0;c20699.graph_c0;c20983.graph_c0;c21336.graph_c0;c21418.graph_c0;c21561.graph_c0;c22246.graph_c0;c23028.graph_c0;c23198.graph_c1;…	K12819+K12815+K12874+K12811+K12881+K03283+K03283+K12836+K09567+K12819+K12813+K12854+K12837+K11984+K12843+K12829+K03283+K12869+K03283+K12662+K12897+K03283+K12881+K12881+K03283+K03283+K12858+K12818+K12854+K12857+K12890+K12870+K13025+K12845+K03283+K03283+K12815+K12662+K12836+K12869+K12875+K12875+K12854+K12824+K03283+K12622+K03283+K03283+K12854+K12891+K10599+K12835+K12878+K03283+K11097+K12890+K12820+…
Oxidative phosphorylation	ko00190	184	c11158.graph_c0;c11181.graph_c0;c11218.graph_c0;c12785.graph_c0;c14738.graph_c0;c14994.graph_c0;c15290.graph_c0;c15622.graph_c0;c16178.graph_c0;c16734.graph_c0;c17006.graph_c0;c17066.graph_c0;c17204.graph_c0;c17204.graph_c1;c17225.graph_c0;c17346.graph_c0;c17647.graph_c0;c17825.graph_c0;c18403.graph_c0;c18411.graph_c0;c19174.graph_c0;c20084.graph_c0;c21364.graph_c0;c22277.graph_c0;c22972.graph_c0…	K01535+K02126+K05578+K03950+K01535+K11353+K01507+K03885+K02147+K01507+K01507+K03939+K00416+K00416+K03953+K01535+K03950+K01535+K00413+K01535+K02134+K01535+K01507+K05575+K05577+K01535+K03955+K03943+K02126+K02126+K01535+K00417+K02115+K02147+K02147+K05582+K03941+K02155+K03943+K03965+K02140+K01507+K02153+K02153+K00413+K01507+K02260+K02113+K02154+K00417+K02135+K02132+K01507+K02135+K02150+K02150+K01507+…
Glycolysis / Gluconeogenesis	ko00010	181	c1028.graph_c0;c1028.graph_c1;c10593.graph_c0;c11205.graph_c0;c1137.graph_c0;c11703.graph_c0;c11788.graph_c0;c11842.graph_c0;c13120.graph_c0;c13498.graph_c0;c16126.graph_c0;c16289.graph_c0;c16541.graph_c0;c16593.graph_c0;c1699.graph_c0;c17580.graph_c0;c17748.graph_c0;c17797.graph_c0;c19916.graph_c0;c2148.graph_c0;c21856.graph_c0;c22030.graph_c0;c22740.graph_c0;c23140.graph_c0;c23283.graph_c0;c234…	K00873+K00873+K00844+K00927+K01834+K01568+K01689+K00873+K00873+K00128+K01623+K00873+K00382+K00001+K01689+K00873+K01623+K00850+K00121+K13953+K01689+K00627+K00134+K00161+K00927+K00382+K00873+K00844+K01803+K01568+K00850+K01610+K00873+K01610+K00382+K00128+K00382+K00001+K01689+K01610+K00873+K00161+K00161+K01834+K00134+K00001+K00382+K00844+K00844+K00873+K01623+K00627+K00382+K00873+K01623+K00134+K03841+…
Pyrimidine metabolism	ko00240	174	c10330.graph_c0;c10557.graph_c0;c1060.graph_c0;c1060.graph_c1;c11136.graph_c0;c11136.graph_c1;c11284.graph_c0;c12530.graph_c0;c1300.graph_c0;c13184.graph_c0;c1396.graph_c0;c14947.graph_c0;c15991.graph_c0;c15994.graph_c0;c16106.graph_c0;c16615.graph_c0;c16785.graph_c0;c17316.graph_c0;c18064.graph_c0;c18234.graph_c0;c18822.graph_c0;c18823.graph_c0;c19330.graph_c0;c19653.graph_c0;c19846.graph_c0;c20…	K01431+K02335+K03046+K03046+K13998+K13998+K00940+K03018+K03018+K03046+K02321+K03010+K10807+K03027+K00207+K03040+K00876+K00857+K03505+K03022+K02684+K02320+K00940+K00962+K02320+K00962+K03006+K10807+K03011+K03043+K03046+K03043+K03043+K00962+K01510+K10807+K01431+K03018+K00876+K00940+K02320+K03018+K02685+K02684+K01510+K00962+K02335+K03010+K00857+K03014+K03014+K03010+K00876+K03007+K03505+K03504+K03504+…
Starch and sucrose metabolism	ko00500	169	c10593.graph_c0;c11510.graph_c0;c12781.graph_c0;c13363.graph_c0;c13558.graph_c0;c13895.graph_c0;c1458.graph_c0;c14874.graph_c0;c14972.graph_c0;c15717.graph_c0;c15825.graph_c0;c15859.graph_c0;c17074.graph_c0;c17220.graph_c0;c17544.graph_c0;c18094.graph_c0;c18215.graph_c0;c18354.graph_c0;c186.graph_c0;c19390.graph_c0;c19660.graph_c0;c2.graph_c0;c22394.graph_c0;c22731.graph_c0;c2344.graph_c0;c23538.…	K00844+K01051+K01193+K13648+K01177+K05350+K00012+K01193+K01177+K01177+K13648+K00012+K08679+K01188+K01051+K01177+K05349+K13648+K00703+K13648+K13648+K05350+K01193+K00847+K13648+K01051+K00975+K13648+K00696+K00012+K08679+K00844+K13648+K00975+K01193+K00012+K01179+K01188+K05350+K08679+K00696+K01051+K00695+K00975+K13648+K01179+K01193+K00697+K01193+K01193+K01051+K01051+K01188+K01193+K00844+K00844+K01051+…
Amino sugar and nucleotide sugar metabolism	ko00520	161	c10079.graph_c0;c10593.graph_c0;c13363.graph_c0;c1406.graph_c0;c1458.graph_c0;c15628.graph_c0;c15651.graph_c0;c15825.graph_c0;c15859.graph_c0;c17074.graph_c0;c17118.graph_c0;c1783.graph_c0;c18354.graph_c0;c18455.graph_c0;c19159.graph_c0;c19390.graph_c0;c19660.graph_c0;c21927.graph_c0;c22077.graph_c0;c22411.graph_c0;c22412.graph_c0;c22731.graph_c0;c23066.graph_c0;c23306.graph_c0;c2344.graph_c0;c23…	K01183+K00844+K13648+K01183+K00012+K01784+K12450+K13648+K00012+K08679+K01784+K12450+K13648+K01836+K00971+K13648+K13648+K01183+K01836+K01836+K01784+K00847+K12450+K01809+K13648+K12449+K00975+K13648+K01784+K00012+K08679+K00844+K13648+K00975+K00012+K08679+K12449+K12449+K12449+K00975+K01784+K13648+K12450+K12451+K01784+K01836+K01784+K01784+K00844+K00844+K12373+K01183+K12448+K00847+K12450+K08679+K12450+…
mRNA surveillance pathway	ko03015	158	c13059.graph_c0;c14465.graph_c0;c14744.graph_c0;c14786.graph_c0;c16604.graph_c0;c16992.graph_c0;c18588.graph_c0;c19010.graph_c0;c19437.graph_c0;c20121.graph_c0;c20229.graph_c0;c21122.graph_c0;c21440.graph_c0;c21558.graph_c0;c21778.graph_c0;c22246.graph_c0;c22496.graph_c0;c22863.graph_c0;c23028.graph_c0;c23300.graph_c0;c23365.graph_c0;c23400.graph_c0;c23746.graph_c0;c24321.graph_c0;c24335.graph_c0…	K13171+K12881+K14328+K03456+K13126+K14325+K06100+K11584+K11584+K13917+K11584+K14411+K11583+K11584+K13126+K12881+K11584+K06100+K12881+K13114+K11584+K11583+K11584+K11584+K14411+K14416+K13025+K11584+K12875+K12875+K11583+K13126+K00565+K14327+K11584+K13126+K14411+K14411+K06100+K06100+K08873+K14411+K11584+K14325+K04354+K04382+K14396+K04354+K04382+K04382+K14411+K13171+K14409+K03456+K03456+K04354+K11584+…
Ubiquitin mediated proteolysis	ko04120	158	c10112.graph_c0;c1052.graph_c0;c109.graph_c0;c11485.graph_c0;c11631.graph_c0;c13358.graph_c0;c14753.graph_c0;c14927.graph_c0;c16012.graph_c0;c16311.graph_c0;c17274.graph_c0;c17775.graph_c0;c18264.graph_c0;c18593.graph_c0;c19015.graph_c0;c1937.graph_c0;c20285.graph_c0;c20403.graph_c0;c20411.graph_c0;c20411.graph_c1;c21679.graph_c0;c2171.graph_c0;c21838.graph_c0;c22047.graph_c0;c22196.graph_c0;c222…	K04506+K03363+K03364+K03875+K10591+K03348+K10610+K03094+K03094+K10688+K10598+K03348+K06689+K03349+K04506+K04506+K03351+K03364+K03351+K03351+K03348+K03094+K10685+K10140+K03869+K03094+K10581+K03352+K03352+K03352+K03358+K10688+K03348+K10576+K03358+K03094+K03094+K03348+K10610+K10597+K03364+K06688+K06689+K06688+K03178+K10581+K10609+K10573+K10599+K03351+K04554+K03868+K03094+K03178+K03352+K06689+K03363+…
Carbon fixation in photosynthetic organisms	ko00710	149	c10141.graph_c0;c1028.graph_c0;c1028.graph_c1;c10759.graph_c0;c11205.graph_c0;c11842.graph_c0;c12014.graph_c0;c1222.graph_c0;c1273.graph_c1;c13120.graph_c0;c13551.graph_c0;c13880.graph_c0;c16126.graph_c0;c16289.graph_c0;c16961.graph_c0;c17002.graph_c0;c17008.graph_c0;c17037.graph_c0;c17580.graph_c0;c17654.graph_c0;c17748.graph_c0;c18876.graph_c0;c19023.graph_c0;c20196.graph_c0;c22600.graph_c0;c23…	K01006+K00873+K00873+K01595+K00927+K00873+K01807+K01595+K01595+K00873+K00029+K00814+K01623+K00873+K00029+K00615+K00615+K00025+K00873+K01595+K01623+K01595+K00025+K00025+K00615+K00927+K00873+K00029+K01803+K05298+K01783+K00615+K01595+K05298+K01595+K01807+K00615+K00028+K00813+K01595+K01610+K00813+K00029+K00814+K00873+K01610+K01100+K01610+K00873+K00025+K01595+K01602+K00873+K01602+K01623+K01602+K00873+…
Ribosome biogenesis in eukaryotes	ko03008	142	c1012.graph_c0;c102.graph_c0;c10309.graph_c0;c1383.graph_c0;c14027.graph_c0;c15164.graph_c0;c15476.graph_c0;c15980.graph_c0;c17114.graph_c0;c17573.graph_c0;c19099.graph_c0;c19707.graph_c0;c20485.graph_c0;c21486.graph_c0;c21847.graph_c0;c21913.graph_c0;c22039.graph_c0;c22934.graph_c0;c2306.graph_c0;c23971.graph_c0;c24585.graph_c0;c24655.graph_c0;c24804.graph_c0;c25299.graph_c0;c25977.graph_c0;c273…	K14550+K03264+K14571+K14550+K11130+K14290+K14558+K14550+K11131+K14544+K14290+K01164+K14538+K14290+K14558+K14290+K03097+K14545+K14550+K03115+K14550+K01164+K14572+K03115+K12845+K14290+K14290+K03539+K14570+K14560+K14535+K14290+K01164+K14538+K14290+K03115+K13288+K03115+K14544+K14535+K12619+K01164+K14544+K14544+K14290+K14290+K12619+K03115+K12619+K03537+K02218+K02218+K14290+K14548+K02218+K03538+K03115+…
Pyruvate metabolism	ko00620	132	c10141.graph_c0;c1028.graph_c0;c1028.graph_c1;c10759.graph_c0;c11842.graph_c0;c1222.graph_c0;c1273.graph_c1;c13120.graph_c0;c13498.graph_c0;c13551.graph_c0;c16289.graph_c0;c16541.graph_c0;c16961.graph_c0;c17037.graph_c0;c17580.graph_c0;c17654.graph_c0;c18876.graph_c0;c19023.graph_c0;c2007.graph_c0;c20196.graph_c0;c22030.graph_c0;c23140.graph_c0;c23498.graph_c0;c24076.graph_c0;c24359.graph_c0;c243…	K01006+K00873+K00873+K01595+K00873+K01595+K01595+K00873+K00128+K00029+K00873+K00382+K00029+K00025+K00873+K01595+K01595+K00025+K01759+K00025+K00627+K00161+K00382+K00873+K00626+K00626+K00029+K01595+K01512+K01595+K00028+K01595+K01610+K00029+K00873+K01610+K00382+K00128+K00382+K01610+K00873+K00025+K00161+K00161+K01595+K00382+K00873+K00627+K00382+K00873+K00161+K01069+K01610+K00382+K00873+K00382+K01595+…
Cysteine and methionine metabolism	ko00270	128	c10868.graph_c0;c12308.graph_c0;c12735.graph_c0;c13540.graph_c0;c14288.graph_c0;c14850.graph_c0;c15703.graph_c0;c15707.graph_c0;c16428.graph_c0;c17056.graph_c0;c19562.graph_c0;c20710.graph_c0;c21566.graph_c0;c22689.graph_c1;c22695.graph_c0;c2284.graph_c0;c22870.graph_c1;c23985.graph_c0;c2406.graph_c0;c24344.graph_c0;c24631.graph_c0;c24809.graph_c0;c24893.graph_c0;c25104.graph_c0;c25104.graph_c1;c…	K00547+K00558+K01244+K00640+K01762+K01738+K01738+K01251+K00789+K01251+K00558+K01738+K12524+K01611+K01611+K00789+K00558+K00549+K00789+K05933+K01611+K01738+K05933+K00797+K00797+K01738+K01251+K00549+K00813+K00815+K00815+K00813+K00640+K01611+K01251+K00549+K01011+K05933+K00789+K00789+K00789+K00789+K01762+K01762+K08967+K00549+K00549+K01738+K00549+K00558+K00549+K00549+K00813+K05933+K00558+K01762+K01738+…
RNA degradation	ko03018	127	c11788.graph_c0;c12285.graph_c0;c15809.graph_c0;c16268.graph_c0;c16604.graph_c0;c16837.graph_c0;c1699.graph_c0;c1763.graph_c0;c17736.graph_c0;c18206.graph_c0;c18206.graph_c1;c19653.graph_c0;c20097.graph_c0;c20838.graph_c0;c21639.graph_c0;c21778.graph_c0;c21856.graph_c0;c22574.graph_c0;c23286.graph_c0;c24014.graph_c0;c24233.graph_c0;c24651.graph_c0;c24784.graph_c0;c25588.graph_c0;c25845.graph_c0;c…	K01689+K12581+K12604+K12604+K13126+K12604+K01689+K12589+K12617+K12604+K12604+K00962+K00962+K00962+K12604+K13126+K01689+K12605+K12616+K12616+K12604+K12580+K12591+K12604+K12604+K12605+K00962+K12604+K12616+K12616+K12604+K13126+K12622+K01689+K12617+K07573+K12619+K13126+K12580+K12619+K12616+K12619+K12580+K10643+K12604+K12604+K12621+K12592+K12599+K12604+K12593+K12590+K12622+K12592+K12602+K12613+K12619+…
Endocytosis	ko04144	127	c11631.graph_c0;c12705.graph_c0;c1418.graph_c0;c16497.graph_c0;c16587.graph_c0;c19009.graph_c0;c19285.graph_c0;c2059.graph_c0;c20983.graph_c0;c21561.graph_c0;c22099.graph_c0;c22885.graph_c0;c23072.graph_c0;c23073.graph_c0;c23198.graph_c1;c23198.graph_c2;c23919.graph_c0;c24390.graph_c0;c24526.graph_c0;c24688.graph_c0;c25080.graph_c0;c25080.graph_c1;c25344.graph_c0;c25891.graph_c0;c26045.graph_c0;c…	K10591+K12199+K01115+K03283+K03283+K01115+K00889+K03283+K03283+K03283+K01115+K01528+K11824+K12492+K03283+K03283+K01115+K01115+K12493+K11824+K12200+K12200+K01528+K12194+K03283+K04646+K03283+K04646+K01115+K12184+K03283+K11824+K01528+K12486+K03283+K03283+K04646+K00889+K12183+K12183+K12489+K00889+K01115+K04646+K04646+K12197+K04646+K03283+K12184+K04646+K03283+K01115+K03283+K12489+K03283+K03283+K04646+…
Phenylpropanoid biosynthesis	ko00940	117	c11108.graph_c0;c13304.graph_c0;c13895.graph_c0;c14318.graph_c0;c14726.graph_c0;c14950.graph_c0;c15048.graph_c0;c15310.graph_c0;c15326.graph_c0;c16134.graph_c0;c16499.graph_c0;c17138.graph_c0;c17220.graph_c0;c18128.graph_c0;c18215.graph_c0;c18524.graph_c0;c19059.graph_c0;c2.graph_c0;c20673.graph_c0;c21410.graph_c0;c22209.graph_c0;c22952.graph_c0;c23794.graph_c0;c23963.graph_c0;c24538.graph_c0;c24…	K09757+K00430+K05350+K00430+K00430+K09753+K13065+K13065+K00487+K00430+K13068+K13065+K01188+K01904+K05349+K00487+K00430+K05350+K09756+K00430+K00083+K00487+K00430+K00430+K00430+K12356+K00588+K00430+K00430+K00430+K10775+K01188+K05350+K00588+K00487+K00430+K01188+K00430+K00430+K00430+K00430+K01904+K01904+K01904+K09757+K00430+K10775+K00430+K11188+K00430+K00430+K10775+K12356+K00430+K00430+K10775+K00083+…
Arginine and proline metabolism	ko00330	114	c12022.graph_c0;c12679.graph_c0;c12918.graph_c0;c13498.graph_c0;c16666.graph_c0;c1686.graph_c0;c1721.graph_c0;c17391.graph_c0;c18629.graph_c0;c21198.graph_c0;c21908.graph_c0;c22020.graph_c0;c22020.graph_c1;c22689.graph_c1;c22695.graph_c0;c23499.graph_c0;c23638.graph_c0;c24570.graph_c0;c24631.graph_c0;c25104.graph_c0;c25104.graph_c1;c25337.graph_c0;c25514.graph_c0;c25826.graph_c0;c25848.graph_c0;c…	K01427+K00318+K00818+K00128+K01915+K00472+K12657+K01583+K01427+K12657+K00318+K12657+K12657+K01611+K01611+K00472+K12657+K00818+K01611+K00797+K00797+K00472+K01583+K01915+K01583+K00813+K00261+K00262+K00813+K14682+K00128+K01611+K01583+K12657+K01583+K00930+K01583+K00472+K14677+K12657+K12657+K00813+K01427+K01583+K12657+K01583+K00620+K00472+K00797+K00472+K00819+K01259+K00472+K01915+K00472+K00472+K14455+…
Peroxisome	ko04146	104	c10960.graph_c1;c11021.graph_c0;c16382.graph_c0;c17309.graph_c0;c19185.graph_c0;c19650.graph_c0;c24102.graph_c0;c24180.graph_c1;c25527.graph_c0;c26767.graph_c0;c27967.graph_c0;c28029.graph_c0;c28513.graph_c0;c29158.graph_c0;c29587.graph_c0;c29760.graph_c0;c29937.graph_c0;c30028.graph_c0;c30043.graph_c0;c30358.graph_c0;c30670.graph_c0;c30959.graph_c0;c31360.graph_c0;c31772.graph_c0;c32506.graph_c0…	K06664+K13348+K07513+K13342+K04565+K01640+K00106+K03781+K03781+K11517+K03426+K03781+K00232+K01640+K07513+K07513+K11517+K13348+K03426+K03781+K13337+K11517+K04565+K04564+K11517+K01897+K03781+K04565+K00232+K07513+K01897+K11517+K13343+K11517+K01897+K13337+K01578+K00031+K11147+K03781+K01897+K13348+K00869+K13354+K00232+K01578+K13237+K13345+K07513+K12663+K13335+K01897+K12261+K04564+K13336+K01897+K01640+…
Aminoacyl-tRNA biosynthesis	ko00970	101	c10989.graph_c0;c12083.graph_c0;c12539.graph_c0;c12565.graph_c0;c12845.graph_c0;c13198.graph_c0;c14740.graph_c0;c15431.graph_c0;c15779.graph_c0;c15928.graph_c0;c16852.graph_c0;c17141.graph_c0;c1722.graph_c0;c17933.graph_c0;c18314.graph_c0;c18568.graph_c0;c21053.graph_c0;c21879.graph_c0;c23865.graph_c0;c24091.graph_c0;c25167.graph_c0;c2547.graph_c0;c25629.graph_c0;c26295.graph_c0;c26642.graph_c0;c…	K01875+K01869+K01872+K01872+K01873+K04567+K01876+K01875+K01869+K01869+K01889+K01873+K01881+K01868+K02434+K01883+K01892+K01892+K01893+K01892+K01875+K01868+K01881+K01887+K01872+K01870+K01870+K01892+K02434+K01870+K01893+K01873+K01887+K01873+K01873+K01873+K01880+K01885+K01868+K01870+K01874+K01868+K01866+K01868+K01885+K01867+K01883+K04567+K14164+K01875+K01869+K01890+K01876+K01886+K01869+K01881+K01893+…
Phenylalanine metabolism	ko00360	98	c13304.graph_c0;c14318.graph_c0;c14726.graph_c0;c14873.graph_c0;c15326.graph_c0;c16134.graph_c0;c18128.graph_c0;c18524.graph_c0;c19059.graph_c0;c21410.graph_c0;c22952.graph_c0;c23794.graph_c0;c23963.graph_c0;c24538.graph_c0;c25148.graph_c0;c25296.graph_c0;c25710.graph_c0;c25710.graph_c1;c25895.graph_c0;c27029.graph_c0;c27059.graph_c0;c27157.graph_c1;c27157.graph_c2;c27462.graph_c0;c28059.graph_c0…	K00430+K00430+K00430+K00817+K00487+K00430+K01904+K00487+K00430+K00430+K00487+K00430+K00430+K00430+K00588+K00430+K00430+K00430+K10775+K00588+K00813+K00815+K00815+K00487+K00813+K00430+K00430+K00430+K00276+K00430+K00430+K01904+K01904+K01904+K00813+K00430+K10775+K00430+K11188+K00430+K00430+K10775+K00430+K00430+K10775+K01904+K00430+K00588+K10775+K14455+K00813+K00430+K00815+K00430+K01904+K01904+K00430+…
Limonene and pinene degradation	ko00903	96	c10473.graph_c0;c10852.graph_c0;c11099.graph_c0;c11698.graph_c0;c1360.graph_c0;c14265.graph_c0;c15061.graph_c0;c15712.graph_c0;c1577.graph_c0;c1577.graph_c1;c1739.graph_c0;c17768.graph_c0;c22514.graph_c0;c23989.graph_c0;c24432.graph_c0;c24559.graph_c0;c25660.graph_c0;c26487.graph_c0;c26546.graph_c1;c26829.graph_c0;c27676.graph_c0;c28482.graph_c0;c28752.graph_c0;c28861.graph_c0;c28966.graph_c0;c29…	K00517+K00517+K00517+K00517+K00517+K00517+K00517+K00517+K00517+K00517+K00517+K00517+K00517+K01076+K00517+K00517+K00517+K00517+K00517+K00517+K00517+K00517+K01076+K00517+K00128+K00517+K00517+K00517+K00517+K00517+K00517+K00517+K00517+K00517+K00517+K00517+K00517+K01692+K01692+K00517+K01076+K01076+K00517+K00517+K00128+K00517+K00517+K00517+K00517+K00517+K00128+K00517+K00128+K00517+K00128+K00517+K00517+…
Glycerophospholipid metabolism	ko00564	95	c11081.graph_c0;c11302.graph_c0;c13550.graph_c0;c1418.graph_c0;c16104.graph_c0;c1756.graph_c0;c19009.graph_c0;c2014.graph_c0;c20828.graph_c0;c21132.graph_c0;c21175.graph_c0;c21507.graph_c0;c22099.graph_c0;c22162.graph_c0;c22916.graph_c0;c23668.graph_c0;c23804.graph_c0;c23919.graph_c0;c24074.graph_c0;c24390.graph_c0;c24977.graph_c0;c26997.graph_c0;c27134.graph_c0;c28005.graph_c0;c28685.graph_c0;c2…	K00995+K00981+K00006+K01115+K00993+K00006+K01115+K00630+K01114+K08730+K00995+K14674+K01115+K00901+K14674+K00981+K00993+K01115+K00993+K01115+K00995+K00981+K01115+K14674+K00968+K13508+K05929+K01115+K01114+K13508+K13508+K01115+K00111+K00999+K01115+K00995+K01126+K13513+K13508+K13511+K00655+K00006+K01114+K13508+K13513+K13523+K01613+K01114+K13506+K00999+K00995+K08744+K05929+K00968+K01114+K00981+K14674+…
Stilbenoid, diarylheptanoid and gingerol biosynthesis	ko00945	95	c10473.graph_c0;c10852.graph_c0;c11099.graph_c0;c11698.graph_c0;c1360.graph_c0;c14265.graph_c0;c15048.graph_c0;c15061.graph_c0;c15310.graph_c0;c15326.graph_c0;c15712.graph_c0;c1577.graph_c0;c1577.graph_c1;c17138.graph_c0;c1739.graph_c0;c17768.graph_c0;c18524.graph_c0;c22514.graph_c0;c22952.graph_c0;c24432.graph_c0;c24559.graph_c0;c25148.graph_c0;c25660.graph_c0;c26487.graph_c0;c26546.graph_c1;c26…	K00517+K00517+K00517+K00517+K00517+K00517+K13065+K00517+K13065+K00487+K00517+K00517+K00517+K13065+K00517+K00517+K00487+K00517+K00487+K00517+K00517+K00588+K00517+K00517+K00517+K00517+K00588+K00487+K00517+K00517+K00517+K00517+K00517+K00517+K00517+K00517+K00517+K00517+K00517+K00517+K00517+K00517+K00517+K00588+K00517+K00517+K13065+K00517+K13065+K00517+K00517+K00517+K00517+K00517+K00517+K00517+K00517+…
Photosynthesis	ko00195	94	c16443.graph_c0;c16460.graph_c0;c16462.graph_c0;c18760.graph_c0;c21757.graph_c0;c21836.graph_c0;c22215.graph_c0;c22668.graph_c0;c22958.graph_c0;c24394.graph_c0;c24438.graph_c0;c24652.graph_c0;c24983.graph_c0;c25243.graph_c0;c25438.graph_c0;c25597.graph_c0;c25618.graph_c0;c25618.graph_c1;c26739.graph_c0;c26811.graph_c0;c273.graph_c0;c28420.graph_c0;c29063.graph_c0;c29534.graph_c0;c30060.graph_c0;c…	K14332+K02721+K02716+K02716+K03541+K02716+K02689+K02636+K02717+K02639+K02717+K02639+K02634+K02699+K02639+K02115+K02717+K02717+K02704+K02640+K02716+K02695+K08903+K02723+K02639+K02113+K03541+K02639+K02721+K02636+K02721+K08901+K08901+K02693+K02639+K08906+K08901+K08903+K02695+K02717+K02693+K02639+K02692+K02638+K02698+K02694+K02639+K02701+K03541+K02699+K02636+K02109+K02723+K08902+K08901+K02641+K02641+…
Citrate cycle (TCA cycle)	ko00020	92	c11913.graph_c0;c1448.graph_c0;c16541.graph_c0;c16996.graph_c0;c17037.graph_c0;c17667.graph_c0;c19023.graph_c0;c19298.graph_c0;c19462.graph_c0;c20196.graph_c0;c20200.graph_c0;c22030.graph_c0;c22222.graph_c0;c23140.graph_c0;c23498.graph_c0;c27106.graph_c0;c27869.graph_c0;c28611.graph_c0;c28774.graph_c0;c28962.graph_c0;c29057.graph_c0;c29299.graph_c0;c29629.graph_c0;c29755.graph_c0;c29764.graph_c0;…	K01899+K01648+K00382+K01899+K00025+K01681+K00025+K01648+K01647+K00025+K01681+K00627+K01681+K00161+K00382+K01899+K01610+K01610+K01899+K00382+K00382+K01610+K00025+K00161+K00161+K00382+K00627+K01681+K00382+K01647+K01647+K00235+K00161+K01610+K00164+K00382+K01647+K00382+K00627+K00031+K00161+K01681+K01681+K01648+K01648+K00026+K00382+K01681+K01681+K00235+K00164+K01648+K00026+K00382+K00164+K00026+K01610+…
Glutathione metabolism	ko00480	91	c10637.graph_c0;c12680.graph_c0;c15991.graph_c0;c16515.graph_c0;c17278.graph_c0;c20164.graph_c0;c21535.graph_c0;c21641.graph_c0;c2194.graph_c0;c22769.graph_c0;c22851.graph_c0;c23055.graph_c0;c23410.graph_c0;c2479.graph_c0;c2499.graph_c0;c25104.graph_c0;c25104.graph_c1;c25623.graph_c0;c25884.graph_c0;c25968.graph_c0;c26214.graph_c0;c28166.graph_c0;c28683.graph_c0;c30411.graph_c0;c30411.graph_c1;c3…	K00036+K00799+K10807+K00432+K01919+K10807+K00036+K10807+K00432+K00799+K00434+K01919+K00799+K00432+K00434+K00797+K00797+K00033+K00383+K01255+K01255+K00799+K01255+K00432+K00432+K00681+K00033+K00799+K00799+K00799+K00036+K00432+K00432+K00036+K00434+K00434+K00799+K00799+K00799+K00799+K01255+K00036+K00432+K01919+K00797+K00031+K00432+K00434+K00799+K00434+K00799+K00434+K00036+K00036+K10808+K00434+K00383+…
Phagosome	ko04145	88	c141.graph_c0;c14425.graph_c0;c16178.graph_c0;c16607.graph_c0;c19498.graph_c0;c20205.graph_c0;c20432.graph_c0;c2124.graph_c0;c21303.graph_c0;c22909.graph_c0;c23837.graph_c0;c24023.graph_c0;c25641.graph_c0;c25641.graph_c1;c25754.graph_c0;c27802.graph_c0;c28145.graph_c0;c28703.graph_c0;c28703.graph_c1;c29161.graph_c0;c29728.graph_c0;c30329.graph_c0;c30425.graph_c0;c30727.graph_c0;c31977.graph_c0;c3…	K05692+K00921+K02147+K07375+K05692+K00921+K07374+K07374+K08517+K07375+K10956+K07375+K02147+K02147+K02155+K07375+K00921+K02153+K02153+K07375+K08488+K02154+K07375+K07342+K02150+K02150+K07375+K09481+K00921+K07375+K08488+K02152+K02153+K02154+K08057+K09481+K02154+K00921+K02155+K07342+K10956+K07375+K03661+K02154+K08517+K08517+K08488+K07375+K08492+K02152+K02154+K07375+K02150+K07375+K02155+K08488+K00921+…
Fructose and mannose metabolism	ko00051	87	c10593.graph_c0;c16126.graph_c0;c16240.graph_c0;c17748.graph_c0;c17797.graph_c0;c19159.graph_c0;c22639.graph_c0;c22731.graph_c0;c23306.graph_c0;c24959.graph_c0;c25391.graph_c0;c27389.graph_c0;c29406.graph_c0;c30451.graph_c0;c30451.graph_c1;c30677.graph_c0;c30744.graph_c0;c30889.graph_c0;c31040.graph_c0;c31707.graph_c0;c32298.graph_c0;c32619.graph_c1;c33266.graph_c0;c3343.graph_c0;c33722.graph_c0;…	K00844+K01623+K00895+K01623+K00850+K00971+K01103+K00847+K01809+K00844+K01803+K00850+K01103+K00008+K00008+K00844+K00844+K00895+K01623+K00847+K02377+K01623+K03841+K00850+K01805+K01103+K01623+K01623+K01623+K00971+K00850+K00895+K00847+K03841+K00847+K00008+K01809+K00844+K01623+K00847+K00850+K00850+K01805+K00895+K00895+K00850+K02377+K01809+K01840+K00895+K01711+K03841+K01803+K00971+K00850+K01803+K00847+…
Glycine, serine and threonine metabolism	ko00260	83	c14715.graph_c0;c15681.graph_c0;c16026.graph_c0;c16541.graph_c0;c21566.graph_c0;c22577.graph_c0;c23214.graph_c0;c2346.graph_c0;c23498.graph_c0;c23662.graph_c0;c26250.graph_c0;c27127.graph_c0;c27230.graph_c0;c28962.graph_c0;c28988.graph_c0;c29057.graph_c0;c29164.graph_c0;c29662.graph_c0;c30400.graph_c0;c30505.graph_c0;c30560.graph_c0;c30804.graph_c0;c31650.graph_c0;c31650.graph_c1;c31650.graph_c2;…	K00058+K01079+K00058+K00382+K12524+K00600+K00872+K00058+K00382+K01733+K01733+K00600+K01733+K00382+K01696+K00382+K01696+K00831+K01696+K00382+K01620+K00276+K00831+K00831+K00831+K06001+K00058+K00382+K00831+K01696+K00600+K01620+K01733+K00600+K00382+K00130+K01733+K00382+K00831+K00058+K14085+K12235+K01695+K01696+K00827+K00827+K00382+K00133+K00600+K00130+K00382+K00058+K01620+K00928+K00600+K00872+K00830+…
Inositol phosphate metabolism	ko00562	83	c10821.graph_c0;c11085.graph_c0;c13115.graph_c0;c14425.graph_c0;c15015.graph_c0;c17833.graph_c0;c19285.graph_c0;c20205.graph_c0;c20298.graph_c0;c20828.graph_c0;c21224.graph_c0;c23910.graph_c0;c25391.graph_c0;c26113.graph_c0;c26224.graph_c0;c26247.graph_c0;c26714.graph_c0;c26734.graph_c0;c27074.graph_c0;c27309.graph_c0;c28145.graph_c0;c29391.graph_c0;c29498.graph_c0;c29519.graph_c0;c30536.graph_c0…	K01110+K00913+K05857+K00921+K00888+K05857+K00889+K00921+K01110+K01114+K00888+K00888+K01803+K00888+K05857+K00888+K05857+K01110+K01858+K01110+K00921+K01107+K00888+K00889+K00889+K01114+K05857+K00921+K05857+K01092+K00999+K00469+K10047+K00469+K01107+K01107+K01114+K00469+K00921+K00888+K01114+K00140+K00999+K05857+K01858+K01114+K00889+K00913+K01803+K01107+K00921+K01803+K00889+K00913+K00913+K00889+K01110+…
Nucleotide excision repair	ko03420	82	c10557.graph_c0;c14525.graph_c0;c14753.graph_c0;c16274.graph_c0;c18064.graph_c0;c18433.graph_c0;c18537.graph_c0;c18592.graph_c0;c18884.graph_c0;c22047.graph_c0;c25188.graph_c0;c26612.graph_c0;c26806.graph_c0;c27294.graph_c0;c27550.graph_c0;c27608.graph_c0;c27619.graph_c0;c2788.graph_c0;c28744.graph_c0;c28889.graph_c0;c29236.graph_c0;c29565.graph_c0;c30142.graph_c0;c30186.graph_c0;c30186.graph_c1;…	K02335+K06634+K10610+K07466+K03505+K10838+K10747+K10739+K07466+K10140+K10755+K10848+K10842+K02335+K10610+K07466+K10838+K10838+K10848+K10739+K10609+K10754+K03505+K03504+K03504+K03141+K10842+K10848+K03868+K07466+K07466+K10838+K10839+K10739+K10845+K10849+K02324+K02324+K10839+K03141+K07466+K10610+K10610+K03868+K10755+K02328+K07466+K10570+K02202+K02202+K03142+K02327+K07466+K07466+K06634+K10610+K03143+…
Pentose and glucuronate interconversions	ko00040	80	c11120.graph_c0;c11510.graph_c0;c12660.graph_c0;c12924.graph_c0;c13498.graph_c0;c1458.graph_c0;c15859.graph_c0;c17544.graph_c0;c18212.graph_c0;c18579.graph_c0;c18781.graph_c0;c19394.graph_c0;c19519.graph_c0;c19901.graph_c0;c19901.graph_c1;c20322.graph_c0;c22766.graph_c0;c23538.graph_c0;c24168.graph_c0;c24485.graph_c0;c25598.graph_c0;c25771.graph_c0;c26329.graph_c0;c26667.graph_c0;c28966.graph_c0;…	K01728+K01051+K01728+K01728+K00128+K00012+K00012+K01051+K01728+K01728+K01728+K01728+K01728+K01728+K01728+K01728+K01728+K01051+K00012+K01728+K00012+K01783+K01051+K01728+K00128+K01051+K01051+K01051+K01051+K01728+K00963+K01805+K01051+K01728+K01728+K01728+K01051+K01728+K00963+K01728+K01051+K01805+K00012+K01783+K01783+K00128+K01051+K01051+K00012+K00854+K01051+K00128+K01728+K00128+K00012+K01728+K00128+…
Alanine, aspartate and glutamate metabolism	ko00250	80	c11130.graph_c0;c11387.graph_c0;c12267.graph_c0;c12818.graph_c0;c13880.graph_c0;c16666.graph_c0;c17603.graph_c0;c17722.graph_c0;c17968.graph_c0;c18000.graph_c0;c22485.graph_c0;c22880.graph_c0;c23518.graph_c0;c24587.graph_c0;c250.graph_c0;c25826.graph_c0;c26643.graph_c0;c27059.graph_c0;c27188.graph_c0;c27694.graph_c0;c28059.graph_c0;c28388.graph_c0;c300.graph_c0;c32641.graph_c0;c33160.graph_c0;c34…	K01953+K01953+K00135+K01580+K00814+K01915+K01580+K01580+K13566+K01756+K01939+K01580+K01939+K01580+K01580+K01915+K00278+K00813+K00261+K00262+K00813+K00814+K01953+K00814+K00813+K00278+K00764+K01915+K14455+K00827+K00135+K00609+K00827+K00813+K01953+K13566+K00294+K01580+K01915+K01953+K01915+K00813+K00261+K00830+K00813+K01755+K00764+K01955+K00814+K01939+K01956+K00820+K01756+K00827+K00262+K00814+K01940+…
DNA replication	ko03030	79	c10557.graph_c0;c1396.graph_c0;c16274.graph_c0;c18064.graph_c0;c18537.graph_c0;c18592.graph_c0;c18822.graph_c0;c18823.graph_c0;c18884.graph_c0;c19846.graph_c0;c21786.graph_c0;c23218.graph_c0;c23767.graph_c0;c23958.graph_c0;c24856.graph_c0;c25188.graph_c0;c25451.graph_c0;c26272.graph_c0;c26688.graph_c0;c2695.graph_c0;c27294.graph_c0;c27608.graph_c0;c28889.graph_c0;c28937.graph_c0;c29322.graph_c0;c…	K02335+K02321+K07466+K03505+K10747+K10739+K02684+K02320+K07466+K02320+K03111+K02209+K02541+K02210+K02210+K10755+K02320+K10744+K02685+K02684+K02335+K07466+K10739+K02540+K10742+K10745+K10754+K02541+K03505+K03504+K03504+K10742+K07466+K10742+K10742+K10742+K07466+K10739+K02210+K02209+K02540+K02324+K02324+K07466+K02541+K10755+K02328+K07466+K02542+K04799+K02327+K07466+K07466+K10743+K07466+K07466+K02212+…
Pentose phosphate pathway	ko00030	78	c10637.graph_c0;c12014.graph_c0;c15120.graph_c0;c16126.graph_c0;c16596.graph_c0;c17002.graph_c0;c17008.graph_c0;c17748.graph_c0;c17797.graph_c0;c21535.graph_c0;c22600.graph_c0;c25623.graph_c0;c25771.graph_c0;c25773.graph_c0;c26158.graph_c0;c26160.graph_c0;c26723.graph_c0;c27389.graph_c0;c31040.graph_c0;c31138.graph_c0;c31453.graph_c0;c32443.graph_c0;c32619.graph_c1;c32691.graph_c0;c33234.graph_c0…	K00036+K01807+K00616+K01623+K00616+K00615+K00615+K01623+K00850+K00036+K00615+K00033+K01783+K00615+K01807+K00615+K01057+K00850+K01623+K01057+K00033+K00036+K01623+K00036+K01807+K03841+K00850+K01057+K01807+K01807+K01623+K00036+K01623+K01623+K00850+K00616+K00852+K00851+K00948+K03841+K01623+K00850+K00850+K00036+K00036+K00850+K01783+K01835+K01783+K01810+K00616+K00948+K00948+K01807+K00036+K03841+K00033+…
Phosphatidylinositol signaling system	ko04070	78	c10821.graph_c0;c11085.graph_c0;c11302.graph_c0;c13115.graph_c0;c14425.graph_c0;c15015.graph_c0;c17833.graph_c0;c18837.graph_c0;c19285.graph_c0;c20205.graph_c0;c20298.graph_c0;c21224.graph_c0;c22162.graph_c0;c23668.graph_c0;c23910.graph_c0;c24119.graph_c1;c26113.graph_c0;c26224.graph_c0;c26247.graph_c0;c26714.graph_c0;c26734.graph_c0;c26997.graph_c0;c27309.graph_c0;c28145.graph_c0;c29391.graph_c0…	K01110+K00913+K00981+K05857+K00921+K00888+K05857+K02183+K00889+K00921+K01110+K00888+K00901+K00981+K00888+K02183+K00888+K05857+K00888+K05857+K01110+K00981+K01110+K00921+K01107+K00888+K00889+K00889+K02183+K05857+K00921+K05857+K01092+K00999+K10047+K01107+K01107+K00921+K00888+K00999+K05857+K00981+K00889+K00901+K00913+K02183+K02183+K01107+K00921+K00889+K00913+K00913+K00889+K01110+K00901+K00914+K02183+…
Valine, leucine and isoleucine degradation	ko00280	74	c13498.graph_c0;c16382.graph_c0;c16541.graph_c0;c17327.graph_c0;c19650.graph_c0;c206.graph_c0;c22509.graph_c0;c23160.graph_c0;c23498.graph_c0;c24359.graph_c0;c24359.graph_c1;c26789.graph_c0;c27997.graph_c0;c28962.graph_c0;c28966.graph_c0;c29057.graph_c0;c29158.graph_c0;c29587.graph_c0;c29760.graph_c0;c30505.graph_c0;c32336.graph_c0;c33037.graph_c0;c34001.graph_c0;c34612.graph_c0;c34942.graph_c0;c…	K00128+K07513+K00382+K05605+K01640+K00826+K01969+K00826+K00382+K00626+K00626+K00826+K00826+K00382+K00128+K00382+K01640+K07513+K07513+K00382+K00382+K00249+K07513+K00382+K00167+K00382+K05607+K00253+K00826+K01692+K00020+K01692+K00166+K05605+K05605+K00626+K05605+K14085+K07513+K00140+K00826+K00128+K00382+K00382+K01968+K00826+K01640+K00128+K00826+K00128+K09699+K00128+K01969+K00166+K01641+K07513+K00249+…
Nitrogen metabolism	ko00910	74	c11130.graph_c0;c11387.graph_c0;c14802.graph_c0;c15280.graph_c0;c15282.graph_c0;c16482.graph_c0;c16666.graph_c0;c16795.graph_c0;c16881.graph_c0;c16982.graph_c0;c23125.graph_c0;c23611.graph_c0;c24175.graph_c0;c25026.graph_c0;c25808.graph_c0;c25826.graph_c0;c25895.graph_c0;c27188.graph_c0;c27694.graph_c0;c28134.graph_c1;c28923.graph_c0;c29177.graph_c0;c300.graph_c0;c30639.graph_c0;c30842.graph_c0;c…	K01953+K01953+K00360+K00360+K00360+K01673+K01915+K00366+K01501+K00360+K01673+K00360+K01673+K00366+K01501+K01915+K10775+K00261+K00262+K01455+K01725+K00360+K01953+K01673+K01455+K01673+K01673+K10775+K00284+K01725+K10775+K10775+K01674+K01915+K01673+K10775+K01501+K01673+K01455+K01953+K01915+K01953+K01915+K00261+K01673+K00360+K01760+K00366+K00284+K00605+K00284+K10775+K00284+K01501+K00262+K00264+K10775+…
Fatty acid metabolism	ko00071	73	c13498.graph_c0;c16382.graph_c0;c16593.graph_c0;c19916.graph_c0;c2148.graph_c0;c24359.graph_c0;c24359.graph_c1;c28513.graph_c0;c28966.graph_c0;c29179.graph_c0;c29587.graph_c0;c29760.graph_c0;c30210.graph_c0;c32940.graph_c0;c33014.graph_c0;c33037.graph_c0;c34001.graph_c0;c34036.graph_c0;c35017.graph_c0;c35294.graph_c0;c36427.graph_c0;c36894.graph_c0;c37555.graph_c0;c37787.graph_c0;c3788.graph_c0;c…	K00128+K07513+K00001+K00121+K13953+K00626+K00626+K00232+K00128+K00001+K07513+K07513+K00001+K01897+K00232+K00249+K07513+K01897+K00001+K01897+K00001+K00121+K01692+K01692+K01897+K00626+K00232+K14085+K07513+K00001+K00128+K01897+K00121+K01897+K00128+K00128+K00232+K00128+K01897+K00232+K01897+K01897+K01897+K07513+K00249+K00626+K00128+K00232+K01897+K00121+K00128+K01692+K00232+K00249+K00128+K00121+K01897+…
Glyoxylate and dicarboxylate metabolism	ko00630	67	c10018.graph_c0;c14150.graph_c0;c1454.graph_c0;c17037.graph_c0;c17667.graph_c0;c19023.graph_c0;c19462.graph_c0;c19808.graph_c0;c20196.graph_c0;c20200.graph_c0;c22222.graph_c0;c24359.graph_c0;c24359.graph_c1;c25316.graph_c0;c26767.graph_c0;c28134.graph_c1;c29629.graph_c0;c29937.graph_c0;c30347.graph_c0;c30842.graph_c0;c30950.graph_c0;c30959.graph_c0;c31232.graph_c0;c31941.graph_c0;c32506.graph_c0;…	K00122+K00122+K01433+K00025+K01681+K00025+K01647+K01433+K00025+K01681+K01681+K00626+K00626+K01433+K11517+K01455+K00025+K11517+K01602+K01455+K01602+K11517+K01602+K01681+K11517+K01647+K01647+K11517+K01433+K11517+K01647+K01602+K00122+K01681+K01681+K00626+K00026+K01681+K01681+K01602+K01455+K00026+K00026+K01637+K01647+K01647+K00025+K00626+K00026+K11517+K01647+K01681+K01601+K01638+K01647+K01647+K01647+…
Proteasome	ko03050	66	c12390.graph_c0;c132.graph_c0;c14519.graph_c0;c15336.graph_c0;c1622.graph_c0;c18393.graph_c0;c19740.graph_c0;c21628.graph_c0;c22840.graph_c0;c23610.graph_c0;c25461.graph_c0;c25919.graph_c0;c26189.graph_c0;c26330.graph_c0;c26333.graph_c0;c26585.graph_c0;c27297.graph_c0;c28600.graph_c0;c29487.graph_c0;c31414.graph_c0;c3144.graph_c0;c32603.graph_c0;c33118.graph_c0;c33287.graph_c0;c35426.graph_c0;c37…	K03064+K03062+K03033+K02732+K03028+K02734+K02727+K03036+K03039+K02736+K03039+K02726+K03061+K03032+K10881+K03033+K03032+K03033+K03028+K03061+K02731+K03032+K02735+K03039+K03039+K02726+K03036+K02725+K06700+K03031+K02727+K03064+K02731+K02738+K02736+K02739+K03033+K03029+K02734+K02728+K03038+K02732+K02729+K02737+K03030+K03065+K03037+K03062+K03066+K03063+K03035+K03028+K03032+K06699+K02725+K02732+K03033+…
Steroid biosynthesis	ko00100	64	c10578.graph_c0;c1058.graph_c0;c1424.graph_c0;c15349.graph_c0;c16625.graph_c0;c16670.graph_c0;c1732.graph_c0;c17620.graph_c0;c18058.graph_c0;c18186.graph_c0;c2116.graph_c0;c21507.graph_c0;c21898.graph_c0;c22916.graph_c0;c22962.graph_c0;c23478.graph_c0;c25457.graph_c0;c25705.graph_c0;c25705.graph_c1;c25903.graph_c0;c26356.graph_c0;c28005.graph_c0;c29466.graph_c0;c30004.graph_c0;c30352.graph_c0;c30…	K00222+K14423+K00511+K00801+K05917+K09832+K14423+K01853+K00511+K00227+K14424+K14674+K00511+K14674+K09828+K09828+K09828+K00511+K00511+K00559+K00222+K14674+K14424+K01853+K01853+K05917+K14424+K14424+K00801+K00801+K00511+K00801+K00213+K01824+K08242+K08242+K05917+K00511+K00559+K08242+K08246+K00511+K00511+K14424+K14424+K14674+K00511+K14423+K00801+K00222+K01853+K00227+K14674+K09828+K00511+K14674+K01824+…
Glycerolipid metabolism	ko00561	64	c13498.graph_c0;c15759.graph_c0;c18488.graph_c0;c2014.graph_c0;c21507.graph_c0;c22162.graph_c0;c22916.graph_c0;c24286.graph_c0;c28005.graph_c0;c28910.graph_c0;c28966.graph_c0;c29745.graph_c0;c30904.graph_c0;c30957.graph_c0;c36334.graph_c0;c36718.graph_c0;c37087.graph_c0;c37198.graph_c0;c37434.graph_c0;c37598.graph_c0;c37875.graph_c0;c37883.graph_c0;c38039.graph_c0;c38477.graph_c0;c38624.graph_c0;…	K00128+K06119+K07407+K00630+K14674+K00901+K14674+K00864+K14674+K07407+K00128+K13508+K13508+K13508+K13513+K13508+K00655+K03715+K07407+K13508+K13513+K13523+K07407+K07407+K14085+K13506+K00128+K09480+K06119+K11155+K11155+K14674+K00128+K13508+K13508+K00864+K13508+K00128+K00901+K00128+K09480+K03715+K14674+K13508+K00864+K00630+K13523+K00128+K00901+K06118+K00128+K00655+K00630+K00655+K00655+K14674+K00128+…
alpha-Linolenic acid metabolism	ko00592	64	c10674.graph_c0;c11665.graph_c0;c13838.graph_c0;c1804.graph_c0;c18565.graph_c0;c20697.graph_c0;c21507.graph_c0;c22051.graph_c0;c22444.graph_c0;c22916.graph_c0;c23899.graph_c0;c24709.graph_c0;c24898.graph_c0;c25452.graph_c0;c27093.graph_c0;c27623.graph_c0;c28005.graph_c0;c28513.graph_c0;c28959.graph_c0;c29651.graph_c0;c30221.graph_c0;c31170.graph_c0;c31500.graph_c0;c33014.graph_c0;c33948.graph_c0;…	K10527+K00454+K00454+K10529+K00454+K00454+K14674+K10529+K05894+K14674+K00454+K00454+K10527+K00454+K10527+K10527+K14674+K00232+K00454+K10527+K10525+K10527+K10525+K00232+K05894+K10526+K10525+K10525+K00454+K05894+K08241+K00232+K00454+K00454+K01723+K00454+K10526+K05894+K14674+K00454+K00232+K00454+K00454+K00454+K00232+K14674+K10527+K00232+K00454+K10527+K00454+K08241+K00232+K14674+K00454+K00232+K00454+…
RNA polymerase	ko03020	63	c1060.graph_c0;c1060.graph_c1;c12530.graph_c0;c1300.graph_c0;c13184.graph_c0;c14947.graph_c0;c15994.graph_c0;c16615.graph_c0;c18234.graph_c0;c20161.graph_c0;c20365.graph_c0;c20577.graph_c0;c20577.graph_c1;c20577.graph_c3;c20577.graph_c4;c23254.graph_c0;c24828.graph_c0;c26184.graph_c0;c27541.graph_c0;c28305.graph_c0;c28305.graph_c2;c29132.graph_c0;c29919.graph_c0;c30430.graph_c0;c31932.graph_c0;c3…	K03046+K03046+K03018+K03018+K03046+K03010+K03027+K03040+K03022+K03006+K03011+K03043+K03046+K03043+K03043+K03093+K03018+K03018+K03010+K03014+K03014+K03010+K03007+K03024+K03020+K03017+K03014+K03008+K03016+K03013+K03015+K03007+K03007+K03019+K03046+K03046+K03010+K03025+K03018+K03011+K03009+K03000+K03012+K03022+K03026+K03093+K02999+K03021+K03023+K14721+K03002+K03093+K03006+K03010+K03015+K03043+K03006+…
Circadian rhythm - plant	ko04712	63	c10601.graph_c0;c12889.graph_c0;c13519.graph_c0;c15204.graph_c0;c1568.graph_c0;c15729.graph_c0;c17027.graph_c0;c19651.graph_c0;c22039.graph_c0;c23822.graph_c0;c23971.graph_c0;c24958.graph_c0;c25299.graph_c0;c25843.graph_c0;c26059.graph_c0;c26803.graph_c0;c27225.graph_c0;c27426.graph_c0;c2834.graph_c0;c28500.graph_c0;c28500.graph_c1;c29568.graph_c0;c29632.graph_c0;c29872.graph_c0;c30070.graph_c0;c…	K12133+K00660+K12120+K12130+K12121+K12125+K12127+K00660+K03097+K12128+K03115+K12127+K03115+K12132+K12125+K00660+K12129+K12126+K12129+K12130+K12130+K12119+K03115+K03115+K12117+K03115+K03115+K12130+K12128+K12134+K12117+K12117+K03097+K12126+K12133+K12130+K12131+K03115+K03097+K12127+K00660+K12118+K03115+K12125+K12119+K12123+K12129+K12124+K12117+K12132+K12121+K12120+K12127+K00660+K12127+K12121+K12133+…
Galactose metabolism	ko00052	61	c10593.graph_c0;c12781.graph_c0;c14874.graph_c0;c15628.graph_c0;c17118.graph_c0;c17797.graph_c0;c18488.graph_c0;c22394.graph_c0;c22412.graph_c0;c24021.graph_c0;c24140.graph_c0;c24959.graph_c0;c25414.graph_c0;c27048.graph_c0;c27389.graph_c0;c27831.graph_c0;c28048.graph_c0;c28910.graph_c0;c29076.graph_c0;c29499.graph_c0;c29808.graph_c0;c29808.graph_c1;c30523.graph_c0;c30547.graph_c0;c30677.graph_c0…	K00844+K01193+K01193+K01784+K01784+K00850+K07407+K01193+K01784+K01784+K01190+K00844+K01193+K01784+K00850+K01193+K01193+K07407+K01193+K01784+K01784+K01784+K06611+K01193+K00844+K00844+K01193+K00963+K00850+K01784+K01190+K01190+K00965+K00850+K01784+K07407+K00963+K07407+K00844+K07407+K00850+K00850+K12309+K00850+K01835+K00849+K00850+K01784+K00849+K01187+K01193+K01190+K00844+K01835+K00844+K01784+K01193+…
Valine, leucine and isoleucine biosynthesis	ko00290	61	c12083.graph_c0;c12845.graph_c0;c15779.graph_c0;c15928.graph_c0;c16283.graph_c0;c17141.graph_c0;c206.graph_c0;c23140.graph_c0;c23160.graph_c0;c23798.graph_c0;c2665.graph_c0;c26789.graph_c0;c26790.graph_c0;c27868.graph_c0;c27997.graph_c0;c28629.graph_c0;c29616.graph_c0;c29755.graph_c0;c29764.graph_c0;c30327.graph_c0;c31403.graph_c0;c32495.graph_c0;c32584.graph_c0;c32667.graph_c0;c33008.graph_c0;c3…	K01869+K01873+K01869+K01869+K00052+K01873+K00826+K00161+K00826+K01703+K01870+K00826+K01870+K01653+K00826+K00053+K01870+K00161+K00161+K01873+K01873+K01873+K01704+K00053+K01873+K00161+K00052+K01870+K00826+K00161+K01704+K00826+K01652+K00826+K00826+K01703+K01869+K01869+K01653+K01873+K00161+K00162+K01649+K01687+K01869+K01870+K00162+K01754+K00053+K01870+K01873+K00826+K00161+K01873+K01869+K01869+K01649+…
Tryptophan metabolism	ko00380	61	c13498.graph_c0;c16881.graph_c0;c22417.graph_c0;c2309.graph_c0;c24180.graph_c1;c24359.graph_c0;c24359.graph_c1;c25527.graph_c0;c25808.graph_c0;c26146.graph_c0;c26368.graph_c0;c28029.graph_c0;c28966.graph_c0;c30127.graph_c0;c30358.graph_c0;c32303.graph_c0;c32950.graph_c0;c33695.graph_c0;c34270.graph_c0;c35939.graph_c0;c36605.graph_c0;c37092.graph_c2;c37555.graph_c0;c37611.graph_c0;c37787.graph_c0;…	K00128+K01501+K11816+K11819+K03781+K00626+K00626+K03781+K01501+K11821+K11821+K03781+K00128+K11816+K03781+K11812+K03781+K11816+K00164+K01237+K01237+K03781+K01692+K11818+K01692+K00626+K01501+K14085+K11819+K11821+K11821+K00128+K11820+K00164+K00164+K00128+K01867+K00128+K00128+K11817+K00164+K01867+K00626+K03781+K03781+K00128+K01501+K00128+K01692+K11819+K01867+K11816+K00128+K01867+K11812+K00128+K11817+…
Protein export	ko03060	60	c12498.graph_c0;c15542.graph_c0;c18547.graph_c0;c22780.graph_c0;c23837.graph_c0;c24279.graph_c0;c25107.graph_c0;c25200.graph_c0;c29054.graph_c0;c30476.graph_c0;c3051.graph_c0;c30727.graph_c0;c30999.graph_c0;c31440.graph_c0;c32195.graph_c0;c32717.graph_c0;c33013.graph_c0;c33145.graph_c0;c34591.graph_c0;c34926.graph_c0;c34926.graph_c1;c36010.graph_c0;c36131.graph_c0;c36805.graph_c0;c36898.graph_c0;…	K12272+K03105+K13280+K13431+K10956+K03108+K13280+K03107+K03108+K03104+K03106+K07342+K09648+K13280+K09481+K03070+K03100+K12948+K03109+K13280+K13280+K09481+K03100+K09647+K09647+K03116+K03100+K03105+K07342+K03217+K10956+K12947+K12272+K03100+K03217+K03118+K03070+K09540+K09490+K03106+K03108+K03217+K03070+K03217+K03107+K03110+K12275+K13431+K03106+K10956+K09490+K12272+K03105+K03106+K03106+K09481+K10956+…
Ascorbate and aldarate metabolism	ko00053	59	c13498.graph_c0;c1458.graph_c0;c15859.graph_c0;c17888.graph_c0;c18127.graph_c0;c18528.graph_c0;c18688.graph_c0;c22851.graph_c0;c23647.graph_c0;c24168.graph_c0;c2499.graph_c0;c25598.graph_c0;c27464.graph_c0;c28966.graph_c0;c32424.graph_c0;c32816.graph_c0;c32816.graph_c1;c3365.graph_c0;c3448.graph_c0;c35471.graph_c0;c35943.graph_c0;c36051.graph_c0;c37262.graph_c0;c37341.graph_c0;c37567.graph_c0;c37…	K00128+K00012+K00012+K00423+K00064+K14190+K14190+K00434+K14190+K00012+K00434+K00012+K14190+K00128+K00423+K00434+K00434+K00423+K14190+K00469+K10047+K00469+K10046+K00434+K00469+K00434+K14085+K00012+K00434+K00225+K08232+K00434+K00064+K08232+K00128+K00012+K08232+K00434+K00128+K00128+K00012+K00128+K00012+K00423+K14190+K00434+K00128+K00128+K10046+K00434+K00128+K00434+K00128+K00128+K00225+K00128+K00225+…
N-Glycan biosynthesis	ko00510	59	c11500.graph_c0;c15432.graph_c0;c1565.graph_c0;c15812.graph_c0;c19325.graph_c0;c23657.graph_c0;c24858.graph_c0;c26587.graph_c0;c26722.graph_c0;c28217.graph_c0;c28965.graph_c0;c28965.graph_c1;c30030.graph_c0;c30135.graph_c0;c30597.graph_c0;c31193.graph_c0;c31367.graph_c0;c33046.graph_c0;c33185.graph_c0;c33710.graph_c0;c33746.graph_c0;c34304.graph_c0;c36580.graph_c0;c36918.graph_c0;c37066.graph_c0;…	K09659+K01230+K03850+K01230+K03842+K00737+K01230+K00729+K00737+K03850+K05546+K05546+K05546+K01230+K05546+K00737+K09659+K00737+K07432+K01231+K01230+K00737+K00737+K12668+K00737+K09658+K00737+K00726+K03845+K00737+K07252+K00729+K06316+K03844+K03843+K03848+K00902+K00737+K12670+K01228+K03842+K07151+K03849+K03847+K01001+K05546+K01230+K01230+K03846+K00736+K07151+K01231+K01231+K09659+K09659+K00737+K03843+…
Terpenoid backbone biosynthesis	ko00900	59	c11953.graph_c0;c14328.graph_c0;c16083.graph_c0;c18151.graph_c0;c18798.graph_c0;c18798.graph_c1;c23373.graph_c0;c24359.graph_c0;c24359.graph_c1;c24430.graph_c0;c25969.graph_c0;c28491.graph_c0;c29473.graph_c0;c29977.graph_c0;c30244.graph_c0;c30472.graph_c0;c31181.graph_c0;c32117.graph_c0;c32447.graph_c0;c34264.graph_c0;c35170.graph_c0;c35955.graph_c0;c36937.graph_c0;c37991.graph_c0;c38168.graph_c0…	K13789+K00021+K01823+K00021+K00021+K00021+K01823+K00626+K00626+K01823+K00021+K11778+K10960+K00021+K11778+K00021+K01823+K13789+K00021+K11778+K13789+K01823+K00021+K11778+K00869+K00626+K00991+K11778+K13789+K00787+K00919+K00938+K03527+K05356+K00021+K00021+K10960+K01770+K01597+K03526+K01641+K00099+K01662+K00626+K14066+K01662+K11778+K11778+K01662+K01662+K01662+K01662+K00787+K00869+K01641+K13789+K00787+…
Biosynthesis of unsaturated fatty acids	ko01040	56	c14697.graph_c0;c15772.graph_c0;c16382.graph_c0;c20537.graph_c0;c22213.graph_c0;c22959.graph_c0;c23390.graph_c0;c23989.graph_c0;c24636.graph_c0;c25449.graph_c0;c25690.graph_c0;c28273.graph_c0;c28513.graph_c0;c28752.graph_c0;c28788.graph_c0;c29587.graph_c0;c29760.graph_c0;c31775.graph_c0;c32736.graph_c0;c32736.graph_c1;c33014.graph_c0;c34001.graph_c0;c36514.graph_c0;c37585.graph_c0;c38002.graph_c0…	K10257+K00507+K07513+K10257+K00507+K00507+K10257+K01076+K00507+K10257+K10257+K10257+K00232+K01076+K10257+K07513+K07513+K10255+K00507+K00507+K00232+K07513+K10256+K03921+K00059+K00232+K01076+K01076+K01068+K07513+K10703+K00059+K10258+K00507+K10257+K03921+K00232+K03921+K00232+K10255+K00059+K07513+K00232+K00059+K00507+K00232+K00507+K00507+K00232+K00232+K07513+K00232+K00232+K00232+K00059+K10257
Basal transcription factors	ko03022	56	c13523.graph_c0;c14525.graph_c0;c15121.graph_c0;c15491.graph_c0;c18091.graph_c0;c21385.graph_c0;c23355.graph_c0;c25208.graph_c0;c26806.graph_c0;c27026.graph_c0;c28111.graph_c0;c28183.graph_c0;c28643.graph_c0;c28698.graph_c0;c29996.graph_c0;c30228.graph_c0;c30663.graph_c0;c34640.graph_c0;c35068.graph_c0;c35526.graph_c0;c35569.graph_c0;c36036.graph_c0;c36900.graph_c0;c37388.graph_c0;c38005.graph_c0…	K03125+K06634+K03134+K03127+K03137+K03131+K03131+K03126+K10842+K03138+K03135+K03124+K03122+K14535+K14535+K03141+K10842+K10845+K14535+K03135+K14535+K03127+K03141+K03123+K03136+K02202+K02202+K03134+K03142+K03124+K03139+K03132+K06634+K03137+K03143+K03120+K03126+K03131+K03124+K02202+K03138+K10844+K03122+K03125+K03125+K03128+K03128+K03130+K03137+K03125+K03138+K03122+K03126+K03125+K06634+K03130
Ubiquinone and other terpenoid-quinone biosynthesis	ko00130	55	c15565.graph_c0;c15906.graph_c0;c18128.graph_c0;c1954.graph_c0;c19899.graph_c0;c21185.graph_c0;c23367.graph_c0;c23826.graph_c0;c27157.graph_c1;c27157.graph_c2;c31569.graph_c0;c31569.graph_c1;c31569.graph_c2;c35025.graph_c0;c35866.graph_c0;c36560.graph_c0;c36631.graph_c0;c36862.graph_c0;c37083.graph_c0;c37594.graph_c0;c37696.graph_c0;c3772.graph_c0;c38894.graph_c0;c39386.graph_c0;c3981.graph_c0;c3…	K06127+K02552+K01904+K02552+K02552+K02552+K02552+K02552+K00815+K00815+K01904+K01904+K01904+K02548+K12501+K09833+K12502+K01904+K06127+K06125+K00591+K02552+K06126+K06127+K12501+K09834+K00815+K02552+K01904+K01904+K01661+K00815+K00457+K12501+K01904+K05928+K02552+K02552+K02552+K01904+K00457+K01904+K02552+K01904+K02552+K01904+K01904+K00457+K02552+K02552+K01904+K01661+K02548+K02552+K06127
Porphyrin and chlorophyll metabolism	ko00860	55	c16576.graph_c0;c20647.graph_c0;c25209.graph_c0;c25930.graph_c0;c26185.graph_c0;c26185.graph_c1;c26519.graph_c0;c28541.graph_c0;c28790.graph_c0;c29473.graph_c0;c31083.graph_c0;c3118.graph_c0;c31480.graph_c0;c34271.graph_c0;c34343.graph_c0;c35617.graph_c0;c36374.graph_c0;c37494.graph_c0;c37928.graph_c0;c38485.graph_c0;c38750.graph_c0;c38865.graph_c0;c39058.graph_c0;c39116.graph_c0;c39466.graph_c0;…	K08099+K00218+K01845+K03428+K02492+K02492+K00522+K00522+K01845+K10960+K02492+K00231+K03405+K01885+K02492+K13544+K01698+K13071+K00522+K08101+K13545+K02259+K03428+K00218+K02495+K08099+K01772+K00231+K13606+K00510+K00231+K01885+K04035+K10960+K01845+K02257+K02257+K01749+K04040+K13600+K00218+K13606+K00228+K02492+K03404+K03404+K03403+K01885+K13544+K00522+K01772+K02492+K02492+K00522+K00522
Homologous recombination	ko03440	53	c10557.graph_c0;c16274.graph_c0;c17468.graph_c0;c18064.graph_c0;c18592.graph_c0;c18884.graph_c0;c18967.graph_c0;c19884.graph_c0;c21786.graph_c0;c2408.graph_c0;c25500.graph_c0;c26333.graph_c0;c27294.graph_c0;c27608.graph_c0;c28889.graph_c0;c29234.graph_c0;c30142.graph_c0;c30186.graph_c0;c30186.graph_c1;c31240.graph_c0;c32552.graph_c0;c33245.graph_c0;c33534.graph_c0;c33850.graph_c0;c34469.graph_c0;…	K02335+K07466+K10901+K03505+K10739+K07466+K04482+K04482+K03111+K10901+K10879+K10881+K02335+K07466+K10739+K10901+K03505+K03504+K03504+K07466+K10869+K07466+K10875+K10739+K10879+K10880+K07466+K10865+K02328+K07466+K02327+K10901+K07466+K07466+K03553+K03553+K08991+K07466+K07466+K10866+K03165+K02335+K03655+K07466+K02335+K03553+K04482+K03553+K08775+K03165+K03165+K08775+K07466
Base excision repair	ko03410	52	c10557.graph_c0;c10732.graph_c0;c15641.graph_c0;c17617.graph_c0;c18064.graph_c0;c18537.graph_c0;c19842.graph_c0;c22746.graph_c0;c25179.graph_c0;c27294.graph_c0;c29523.graph_c0;c30142.graph_c0;c30150.graph_c0;c30186.graph_c0;c30186.graph_c1;c30818.graph_c0;c31155.graph_c0;c31784.graph_c0;c32123.graph_c1;c32643.graph_c0;c32643.graph_c1;c33068.graph_c0;c33548.graph_c0;c33683.graph_c0;c33856.graph_c0…	K02335+K10773+K01246+K01246+K03505+K10747+K03575+K03575+K10773+K02335+K01246+K03505+K10563+K03504+K03504+K01246+K10772+K10772+K10802+K10801+K10801+K10802+K03512+K03652+K10773+K10563+K01247+K03648+K02324+K02324+K10569+K02328+K04799+K02327+K10803+K03660+K10798+K01142+K02335+K01247+K02324+K01142+K10798+K02335+K10747+K01142+K03648+K03575+K02324+K10798+K03648+K02325
beta-Alanine metabolism	ko00410	51	c10330.graph_c0;c12818.graph_c0;c13498.graph_c0;c16106.graph_c0;c17327.graph_c0;c17603.graph_c0;c17722.graph_c0;c22567.graph_c0;c22880.graph_c0;c24587.graph_c0;c250.graph_c0;c25104.graph_c0;c25104.graph_c1;c28966.graph_c0;c30804.graph_c0;c33037.graph_c0;c35817.graph_c0;c36058.graph_c0;c37055.graph_c0;c37555.graph_c0;c37787.graph_c0;c37950.graph_c0;c38007.graph_c0;c38572.graph_c0;c38624.graph_c0;c…	K01431+K01580+K00128+K00207+K05605+K01580+K01580+K01431+K01580+K01580+K01580+K00797+K00797+K00128+K00276+K00249+K01578+K00797+K01918+K01692+K01692+K05605+K05605+K05605+K14085+K01578+K00128+K01464+K00128+K01580+K00128+K01431+K00128+K00797+K00207+K00249+K00128+K00276+K00797+K00128+K01692+K00249+K00128+K01580+K00128+K00128+K00128+K01580+K01580+K05605+K05605
Sulfur metabolism	ko00920	50	c13540.graph_c0;c14798.graph_c0;c14850.graph_c0;c15703.graph_c0;c20710.graph_c0;c23058.graph_c0;c24809.graph_c0;c25456.graph_c0;c25971.graph_c0;c26867.graph_c0;c28855.graph_c0;c29075.graph_c0;c29391.graph_c0;c30462.graph_c0;c32081.graph_c0;c32683.graph_c0;c34391.graph_c0;c34428.graph_c0;c35219.graph_c0;c35455.graph_c0;c36006.graph_c0;c36083.graph_c0;c36279.graph_c0;c36837.graph_c0;c37608.graph_c0…	K00640+K13811+K01738+K01738+K01738+K00387+K01738+K01738+K13811+K00387+K00860+K00640+K01107+K13811+K01738+K00860+K01738+K00392+K00860+K13811+K01738+K13811+K01107+K01107+K13034+K01738+K00640+K00640+K13034+K01738+K01738+K01082+K01082+K00387+K00640+K00860+K13811+K13811+K01082+K01107+K00392+K00640+K01760+K01739+K01738+K01738+K01738+K00640+K01738+K01738
Tyrosine metabolism	ko00350	48	c12267.graph_c0;c14873.graph_c0;c16593.graph_c0;c19916.graph_c0;c2148.graph_c0;c27059.graph_c0;c27157.graph_c1;c27157.graph_c2;c28059.graph_c0;c29179.graph_c0;c30210.graph_c0;c30804.graph_c0;c33160.graph_c0;c35017.graph_c0;c36427.graph_c0;c36894.graph_c0;c38516.graph_c0;c38668.graph_c0;c39431.graph_c0;c39647.graph_c0;c39870.graph_c0;c40076.graph_c0;c40636.graph_c0;c40818.graph_c0;c41543.graph_c0;…	K00135+K00817+K00001+K00121+K13953+K00813+K00815+K00815+K00813+K00001+K00001+K00276+K00813+K00001+K00001+K00121+K14455+K01592+K01592+K00135+K00813+K00001+K00121+K00815+K01555+K00815+K00817+K00813+K00457+K00599+K00813+K00599+K00121+K00276+K00813+K00135+K00135+K00457+K00135+K00121+K00135+K13953+K00457+K00121+K00121+K00001+K00121+K00121
Propanoate metabolism	ko00640	48	c11913.graph_c0;c13498.graph_c0;c16996.graph_c0;c17327.graph_c0;c19756.graph_c0;c24359.graph_c0;c24359.graph_c1;c27106.graph_c0;c28774.graph_c0;c28867.graph_c0;c28966.graph_c0;c33037.graph_c0;c35817.graph_c0;c36574.graph_c0;c36881.graph_c0;c37555.graph_c0;c37787.graph_c0;c37831.graph_c0;c37950.graph_c0;c38007.graph_c0;c38347.graph_c0;c38572.graph_c0;c38624.graph_c0;c38952.graph_c0;c39522.graph_c0…	K01899+K00128+K01899+K05605+K00224+K00626+K00626+K01899+K01899+K00224+K00128+K00249+K01578+K02160+K02160+K01692+K01692+K00016+K05605+K05605+K00626+K05605+K14085+K01578+K00140+K00128+K00128+K00128+K00128+K01899+K01961+K01895+K00249+K11262+K00626+K01900+K00128+K01962+K00128+K01692+K00249+K00128+K00128+K00128+K00128+K11262+K05605+K05605
Phenylalanine, tyrosine and tryptophan biosynthesis	ko00400	47	c10065.graph_c0;c12544.graph_c0;c14873.graph_c0;c27043.graph_c0;c27059.graph_c0;c27157.graph_c1;c27157.graph_c2;c28059.graph_c0;c28114.graph_c0;c28972.graph_c0;c28988.graph_c0;c29164.graph_c0;c29547.graph_c0;c30216.graph_c0;c30400.graph_c0;c30817.graph_c0;c31737.graph_c0;c32966.graph_c0;c33160.graph_c0;c37393.graph_c0;c37906.graph_c0;c38516.graph_c0;c38754.graph_c0;c38868.graph_c0;c38896.graph_c0…	K13832+K01626+K00817+K01658+K00813+K00815+K00815+K00813+K01626+K01850+K01696+K01696+K01850+K01657+K01696+K01626+K06001+K01696+K00813+K01850+K01850+K14455+K01735+K01626+K01609+K01695+K01696+K01609+K00813+K00815+K01626+K01658+K01657+K00766+K01626+K00815+K00817+K00813+K00813+K00800+K01657+K13832+K00813+K13832+K13832+K01696+K06001
SNARE interactions in vesicular transport	ko04130	47	c13853.graph_c0;c15303.graph_c0;c16914.graph_c0;c17985.graph_c0;c21303.graph_c0;c22401.graph_c0;c23547.graph_c0;c24905.graph_c0;c24908.graph_c0;c26284.graph_c0;c29294.graph_c0;c29728.graph_c0;c30623.graph_c0;c32689.graph_c0;c33143.graph_c0;c33159.graph_c0;c33448.graph_c0;c33900.graph_c0;c35389.graph_c0;c36241.graph_c0;c36607.graph_c0;c36692.graph_c0;c36946.graph_c0;c37807.graph_c0;c37892.graph_c0…	K08493+K08497+K08503+K08515+K08517+K08486+K08486+K08493+K08493+K08509+K08509+K08488+K08486+K08503+K08493+K08496+K08504+K08488+K08489+K08490+K08493+K08493+K08489+K08509+K08504+K08486+K08505+K08517+K08517+K08488+K08515+K08492+K08493+K08515+K08516+K08503+K08490+K08498+K08509+K08495+K08488+K08506+K08486+K08503+K08488+K08493+K08497
Mismatch repair	ko03430	46	c16274.graph_c0;c1700.graph_c0;c18064.graph_c0;c18537.graph_c0;c18592.graph_c0;c18884.graph_c0;c19495.graph_c0;c20342.graph_c0;c21786.graph_c0;c23973.graph_c0;c24897.graph_c0;c24897.graph_c1;c25188.graph_c0;c27608.graph_c0;c28889.graph_c0;c29565.graph_c0;c30142.graph_c0;c30186.graph_c0;c30186.graph_c1;c31240.graph_c0;c31477.graph_c0;c33245.graph_c0;c33850.graph_c0;c3695.graph_c0;c37745.graph_c0;c…	K07466+K10746+K03505+K10747+K10739+K07466+K10746+K08739+K03111+K08737+K08736+K08736+K10755+K07466+K10739+K10754+K03505+K03504+K03504+K07466+K07456+K07466+K10739+K07466+K10755+K02328+K07466+K08737+K02327+K08734+K07466+K07466+K08735+K07466+K07466+K10858+K10756+K10756+K07456+K07466+K10747+K10746+K08739+K08736+K07466+K08736
Carotenoid biosynthesis	ko00906	45	c13054.graph_c0;c19967.graph_c0;c22255.graph_c0;c23451.graph_c0;c26436.graph_c0;c27166.graph_c0;c28238.graph_c0;c30203.graph_c0;c30271.graph_c0;c32923.graph_c0;c33409.graph_c0;c33732.graph_c0;c33817.graph_c0;c34848.graph_c0;c34848.graph_c1;c35024.graph_c0;c36725.graph_c0;c36899.graph_c0;c38620.graph_c1;c40717.graph_c0;c40823.graph_c0;c41679.graph_c0;c42259.graph_c0;c43240.graph_c0;c43299.graph_c0…	K09841+K09843+K09843+K02294+K02293+K09840+K09840+K09843+K09842+K09843+K02291+K02294+K09843+K09840+K09840+K09840+K09840+K09841+K02294+K09840+K06443+K06444+K09837+K02293+K06444+K14606+K00514+K09842+K09839+K09835+K09838+K09843+K09840+K09840+K02291+K09843+K09838+K09838+K09838+K06444+K06443+K09840+K06443+K09841+K09842
Butanoate metabolism	ko00650	43	c12267.graph_c0;c12818.graph_c0;c17582.graph_c0;c17603.graph_c0;c17722.graph_c0;c19650.graph_c0;c22880.graph_c0;c23140.graph_c0;c24359.graph_c0;c24359.graph_c1;c24587.graph_c0;c250.graph_c0;c27868.graph_c0;c29158.graph_c0;c29755.graph_c0;c29764.graph_c0;c34008.graph_c0;c37339.graph_c0;c37555.graph_c0;c37787.graph_c0;c38347.graph_c0;c38646.graph_c0;c39647.graph_c0;c41070.graph_c0;c41824.graph_c0;c…	K00135+K01580+K00074+K01580+K01580+K01640+K01580+K00161+K00626+K00626+K01580+K01580+K01653+K01640+K00161+K00161+K00161+K00161+K01692+K01692+K00626+K00074+K00135+K01652+K01640+K01580+K01641+K01653+K00161+K00162+K00626+K00162+K00161+K01692+K00135+K00135+K00135+K00135+K01580+K00162+K01580+K01641+K01580
Photosynthesis - antenna proteins	ko00196	41	c11323.graph_c0;c11706.graph_c0;c12763.graph_c0;c13268.graph_c0;c18440.graph_c0;c21746.graph_c0;c22239.graph_c0;c22365.graph_c0;c22510.graph_c0;c23881.graph_c0;c24851.graph_c0;c25409.graph_c0;c25435.graph_c0;c26697.graph_c0;c2774.graph_c0;c29371.graph_c0;c33357.graph_c0;c33989.graph_c0;c34014.graph_c0;c35321.graph_c0;c35692.graph_c0;c36776.graph_c0;c36951.graph_c0;c37363.graph_c0;c39126.graph_c0;…	K08908+K08907+K08916+K08908+K08912+K08912+K08909+K08917+K08912+K08913+K08912+K08914+K08913+K08908+K08915+K08916+K08908+K08915+K08911+K08910+K08916+K14172+K08908+K08909+K08917+K08913+K08907+K08912+K08915+K08913+K08913+K08916+K08915+K08915+K08916+K08916+K08917+K08909+K08907+K08909+K08915
Cyanoamino acid metabolism	ko00460	41	c13895.graph_c0;c1431.graph_c0;c16881.graph_c0;c17220.graph_c0;c18215.graph_c0;c18460.graph_c0;c19565.graph_c0;c2.graph_c0;c22577.graph_c0;c23447.graph_c0;c25808.graph_c0;c25906.graph_c0;c26138.graph_c0;c27127.graph_c0;c27350.graph_c0;c29726.graph_c0;c31402.graph_c0;c33088.graph_c0;c33784.graph_c0;c34465.graph_c0;c35430.graph_c0;c37608.graph_c0;c38613.graph_c0;c39151.graph_c0;c39199.graph_c0;c411…	K05350+K08248+K01501+K01188+K05349+K08249+K08248+K05350+K00600+K08248+K01501+K01188+K05350+K00600+K08248+K01188+K00681+K00600+K08249+K00600+K13035+K13034+K01501+K13034+K05350+K00600+K01188+K00600+K01188+K00681+K00600+K00600+K00600+K05349+K00600+K00600+K00681+K00600+K01501+K00600+K01188
Flavonoid biosynthesis	ko00941	41	c12889.graph_c0;c15048.graph_c0;c15310.graph_c0;c15326.graph_c0;c16175.graph_c0;c16618.graph_c0;c17138.graph_c0;c18524.graph_c0;c19651.graph_c0;c22952.graph_c0;c24946.graph_c0;c25148.graph_c0;c2537.graph_c1;c25520.graph_c0;c26803.graph_c0;c27029.graph_c0;c27462.graph_c0;c27587.graph_c0;c34744.graph_c0;c36169.graph_c0;c36879.graph_c0;c37749.graph_c0;c37818.graph_c0;c37851.graph_c0;c39392.graph_c0;…	K00660+K13065+K13065+K00487+K08695+K01859+K13065+K00487+K00660+K00487+K05277+K00588+K05278+K05278+K00660+K00588+K00487+K05278+K13082+K01859+K08695+K00475+K05280+K00588+K05277+K05278+K13065+K00091+K13065+K00660+K05277+K09754+K00487+K01859+K00660+K00588+K00487+K00487+K00487+K05278+K05277
Fatty acid biosynthesis	ko00061	36	c21216.graph_c0;c25615.graph_c0;c27008.graph_c0;c29291.graph_c0;c31545.graph_c0;c32440.graph_c0;c32896.graph_c0;c36574.graph_c0;c36807.graph_c0;c36881.graph_c0;c36971.graph_c0;c37424.graph_c0;c37585.graph_c0;c38002.graph_c0;c40233.graph_c0;c40455.graph_c1;c42248.graph_c0;c42427.graph_c0;c42513.graph_c0;c43348.graph_c0;c43621.graph_c0;c43799.graph_c0;c43818.graph_c0;c43951.graph_c0;c44114.graph_c0…	K10781+K00645+K10782+K09458+K09458+K10781+K10781+K02160+K02372+K02160+K09458+K10782+K03921+K00059+K00059+K02372+K00648+K00208+K03921+K03921+K00645+K09458+K00059+K09458+K01961+K11262+K01962+K10781+K09458+K00059+K09458+K02372+K00648+K00648+K11262+K00059
Pantothenate and CoA biosynthesis	ko00770	35	c10330.graph_c0;c11455.graph_c0;c16106.graph_c0;c206.graph_c0;c22567.graph_c0;c23160.graph_c0;c24556.graph_c0;c26789.graph_c0;c27868.graph_c0;c27938.graph_c0;c27997.graph_c0;c28629.graph_c0;c29357.graph_c0;c32667.graph_c0;c36601.graph_c0;c36897.graph_c0;c37055.graph_c0;c37856.graph_c0;c39012.graph_c0;c40161.graph_c0;c41070.graph_c0;c41564.graph_c0;c41751.graph_c0;c41808.graph_c0;c42098.graph_c0;c…	K01431+K01922+K00207+K00826+K01431+K00826+K00859+K00826+K01653+K00859+K00826+K00053+K01598+K00053+K01598+K00826+K01918+K00859+K01922+K00826+K01652+K00826+K01464+K00606+K00826+K01431+K00207+K01653+K01687+K00053+K09680+K00826+K01922+K00053+K00053
Ether lipid metabolism	ko00565	33	c1418.graph_c0;c16104.graph_c0;c19009.graph_c0;c20828.graph_c0;c21507.graph_c0;c22099.graph_c0;c22916.graph_c0;c23804.graph_c0;c23919.graph_c0;c24074.graph_c0;c24390.graph_c0;c27134.graph_c0;c28005.graph_c0;c30570.graph_c0;c30747.graph_c1;c32170.graph_c0;c3493.graph_c0;c37473.graph_c0;c39087.graph_c0;c40881.graph_c0;c41419.graph_c0;c41914.graph_c1;c43129.graph_c0;c43742.graph_c0;c44196.graph_c0;c…	K01115+K00993+K01115+K01114+K14674+K01115+K14674+K00993+K01115+K00993+K01115+K01115+K14674+K01115+K01114+K01115+K01115+K01114+K01114+K01114+K14674+K00993+K13510+K13510+K14674+K01115+K01115+K01115+K01115+K00993+K14674+K01115+K01115
Selenocompound metabolism	ko00450	32	c14798.graph_c0;c23985.graph_c0;c25971.graph_c0;c26384.graph_c0;c30015.graph_c0;c30462.graph_c0;c31628.graph_c0;c31909.graph_c0;c32289.graph_c0;c32693.graph_c0;c32864.graph_c0;c33609.graph_c0;c35455.graph_c0;c36083.graph_c0;c37021.graph_c0;c37747.graph_c0;c38257.graph_c0;c39511.graph_c0;c40855.graph_c0;c42094.graph_c0;c42637.graph_c0;c42734.graph_c0;c43869.graph_c0;c44031.graph_c0;c44094.graph_c0…	K13811+K00549+K13811+K00549+K00549+K13811+K00549+K00549+K00549+K00549+K00549+K00384+K13811+K13811+K00384+K01874+K01761+K00549+K11717+K13811+K13811+K00384+K01874+K01760+K01739+K00384+K08247+K00549+K00549+K00549+K00549+K00384
One carbon pool by folate	ko00670	32	c11136.graph_c0;c11136.graph_c1;c1454.graph_c0;c19808.graph_c0;c22577.graph_c0;c25316.graph_c0;c27127.graph_c0;c33088.graph_c0;c34321.graph_c2;c34465.graph_c0;c36909.graph_c0;c39618.graph_c0;c41176.graph_c0;c41243.graph_c0;c41493.graph_c0;c43278.graph_c0;c43278.graph_c1;c43481.graph_c0;c43994.graph_c0;c44373.graph_c0;c44373.graph_c1;c44973.graph_c0;c45212.graph_c0;c45264.graph_c0;c45303.graph_c0;…	K13998+K13998+K01433+K01433+K00600+K01433+K00600+K00600+K01433+K00600+K00297+K00601+K00600+K01934+K00600+K00600+K00600+K00600+K13998+K00600+K00600+K00602+K00297+K00605+K00600+K00600+K13998+K00604+K13998+K00605+K00297+K00602
Tropane, piperidine and pyridine alkaloid biosynthesis	ko00960	31	c14038.graph_c0;c14873.graph_c0;c24553.graph_c0;c25935.graph_c0;c26490.graph_c0;c26812.graph_c0;c27059.graph_c0;c27157.graph_c1;c27157.graph_c2;c28059.graph_c0;c28644.graph_c0;c30644.graph_c1;c30644.graph_c2;c30804.graph_c0;c31130.graph_c0;c33160.graph_c0;c35123.graph_c0;c37058.graph_c0;c38094.graph_c0;c39870.graph_c0;c40818.graph_c0;c41669.graph_c0;c41890.graph_c0;c42077.graph_c0;c42994.graph_c0…	K08081+K00817+K08081+K08081+K08081+K08081+K00813+K00815+K00815+K00813+K08081+K08081+K08081+K00276+K08081+K00813+K08081+K08081+K08081+K00813+K00815+K00815+K00817+K00813+K08081+K00813+K00276+K00813+K08081+K08081+K08081
Histidine metabolism	ko00340	30	c13498.graph_c0;c14873.graph_c0;c15238.graph_c0;c20960.graph_c0;c21270.graph_c0;c22287.graph_c0;c28966.graph_c0;c29486.graph_c0;c38178.graph_c0;c38624.graph_c0;c38788.graph_c0;c40273.graph_c0;c40285.graph_c0;c41834.graph_c0;c41890.graph_c0;c42123.graph_c0;c42253.graph_c0;c42783.graph_c0;c43058.graph_c0;c43373.graph_c0;c44354.graph_c0;c44452.graph_c0;c44986.graph_c0;c45007.graph_c0;c46644.graph_c0…	K00128+K00817+K00765+K01814+K00765+K01590+K00128+K01693+K00765+K14085+K01814+K11755+K00128+K00128+K00817+K00765+K00128+K00128+K00599+K00013+K01663+K00599+K00128+K01590+K00128+K01693+K00128+K00128+K00128+K00128
Lysine biosynthesis	ko00300	28	c10012.graph_c0;c16212.graph_c0;c20982.graph_c0;c21566.graph_c0;c26202.graph_c0;c28467.graph_c0;c31374.graph_c0;c33112.graph_c0;c33582.graph_c0;c33582.graph_c1;c37376.graph_c0;c38624.graph_c0;c38833.graph_c0;c38879.graph_c0;c39452.graph_c0;c39796.graph_c0;c39796.graph_c1;c40921.graph_c0;c41465.graph_c0;c42343.graph_c0;c43509.graph_c0;c43747.graph_c0;c43751.graph_c0;c44602.graph_c0;c44847.graph_c0…	K01778+K01714+K01714+K12524+K01586+K01778+K00930+K01714+K10206+K10206+K10206+K14085+K01778+K00215+K01778+K00145+K00145+K00133+K00928+K01714+K12524+K00930+K00215+K00928+K01586+K14157+K00133+K01714
Zeatin biosynthesis	ko00908	28	c12024.graph_c0;c13937.graph_c0;c14791.graph_c0;c22883.graph_c0;c23695.graph_c0;c26288.graph_c0;c26595.graph_c0;c27329.graph_c0;c27795.graph_c0;c28321.graph_c1;c28885.graph_c0;c30504.graph_c0;c30952.graph_c0;c31284.graph_c0;c31622.graph_c0;c33600.graph_c0;c36288.graph_c0;c37119.graph_c0;c39265.graph_c0;c43019.graph_c0;c44645.graph_c0;c49096.graph_c0;c49895.graph_c0;c51137.graph_c0;c54740.graph_c0…	K13496+K00279+K00279+K13496+K13496+K13496+K13496+K00279+K13496+K10760+K00279+K00279+K00279+K00791+K10760+K00791+K00279+K00791+K13493+K00279+K13496+K10760+K00279+K00279+K13493+K13493+K13495+K00791
Linoleic acid metabolism	ko00591	27	c11665.graph_c0;c13838.graph_c0;c18565.graph_c0;c20697.graph_c0;c21507.graph_c0;c22916.graph_c0;c23899.graph_c0;c24709.graph_c0;c25452.graph_c0;c28005.graph_c0;c28959.graph_c0;c3572.graph_c0;c39236.graph_c0;c39236.graph_c1;c39489.graph_c0;c41419.graph_c0;c42254.graph_c0;c43146.graph_c0;c43192.graph_c0;c43192.graph_c1;c44196.graph_c0;c45195.graph_c0;c47120.graph_c0;c49130.graph_c0;c49281.graph_c0;…	K00454+K00454+K00454+K00454+K14674+K14674+K00454+K00454+K00454+K14674+K00454+K00454+K00454+K00454+K00454+K14674+K00454+K00454+K00454+K00454+K14674+K00454+K00454+K14674+K00454+K00454+K00454
Lysine degradation	ko00310	26	c13498.graph_c0;c24359.graph_c0;c24359.graph_c1;c28966.graph_c0;c34270.graph_c0;c37555.graph_c0;c37787.graph_c0;c38347.graph_c0;c38624.graph_c0;c40285.graph_c0;c41163.graph_c0;c41431.graph_c0;c41834.graph_c0;c42253.graph_c0;c42783.graph_c0;c44210.graph_c0;c44643.graph_c0;c44918.graph_c0;c44986.graph_c0;c45029.graph_c0;c46644.graph_c0;c46816.graph_c0;c49714.graph_c0;c53334.graph_c0;c54874.graph_c0…	K00128+K00626+K00626+K00128+K00164+K01692+K01692+K00626+K14085+K00128+K00164+K00164+K00128+K00128+K00128+K00164+K00626+K14157+K00128+K00658+K00128+K01692+K00128+K00128+K00128+K00128
Glucosinolate biosynthesis	ko00966	24	c11965.graph_c0;c2309.graph_c0;c26146.graph_c0;c26368.graph_c0;c26789.graph_c0;c27997.graph_c0;c3067.graph_c0;c32303.graph_c0;c37611.graph_c0;c39184.graph_c0;c39621.graph_c0;c39621.graph_c1;c40161.graph_c0;c40398.graph_c0;c41072.graph_c0;c42098.graph_c0;c46144.graph_c0;c47963.graph_c0;c48140.graph_c0;c48500.graph_c0;c49673.graph_c0;c50357.graph_c0;c51831.graph_c0;c57163.graph_c0;	K12154+K11819+K11821+K11821+K00826+K00826+K12156+K11812+K11818+K11819+K11821+K11821+K00826+K12156+K11820+K00826+K00826+K01649+K12156+K11819+K12156+K12156+K11812+K12156
Arachidonic acid metabolism	ko00590	23	c10565.graph_c0;c16515.graph_c0;c21507.graph_c0;c2194.graph_c0;c22916.graph_c0;c2479.graph_c0;c28005.graph_c0;c30411.graph_c0;c30411.graph_c1;c31402.graph_c0;c32568.graph_c0;c32623.graph_c0;c34965.graph_c0;c37004.graph_c0;c41419.graph_c0;c42760.graph_c0;c43453.graph_c0;c44196.graph_c0;c44966.graph_c0;c47421.graph_c0;c48698.graph_c0;c49130.graph_c0;c56339.graph_c0;	K01254+K00432+K14674+K00432+K14674+K00432+K14674+K00432+K00432+K00681+K00432+K00432+K00432+K00432+K14674+K00681+K01254+K14674+K00681+K01254+K01254+K14674+K00432
Sulfur relay system	ko04122	23	c11527.graph_c0;c18346.graph_c0;c2074.graph_c0;c20750.graph_c0;c22157.graph_c0;c22439.graph_c0;c27729.graph_c0;c28445.graph_c0;c30033.graph_c0;c32121.graph_c0;c33075.graph_c0;c36194.graph_c0;c37868.graph_c0;c38559.graph_c0;c4040.graph_c0;c40759.graph_c0;c41606.graph_c0;c42530.graph_c0;c44866.graph_c0;c47524.graph_c0;c48115.graph_c0;c52041.graph_c0;c53245.graph_c0;	K03635+K00566+K04487+K00566+K14168+K00566+K14168+K12161+K01011+K11996+K03639+K03635+K00566+K14168+K14168+K04487+K01011+K03639+K11996+K04487+K04487+K00566+K01011
Natural killer cell mediated cytotoxicity	ko04650	23	c15702.graph_c0;c20122.graph_c0;c24596.graph_c0;c29706.graph_c1;c31346.graph_c0;c31346.graph_c1;c32850.graph_c0;c34041.graph_c0;c34256.graph_c0;c36492.graph_c0;c36961.graph_c0;c36961.graph_c1;c37221.graph_c0;c38956.graph_c0;c39766.graph_c0;c40839.graph_c0;c42152.graph_c0;c46910.graph_c0;c50060.graph_c0;c50335.graph_c0;c52894.graph_c0;c54173.graph_c0;c58873.graph_c0;	K04371+K06268+K06268+K04371+K04371+K04371+K04371+K04371+K04371+K04371+K06268+K06268+K06268+K04371+K04368+K06268+K04371+K04371+K04392+K04371+K04368+K06268+K04371
Folate biosynthesis	ko00790	22	c11136.graph_c0;c11136.graph_c1;c20206.graph_c0;c20274.graph_c0;c28319.graph_c0;c28319.graph_c1;c30828.graph_c0;c32103.graph_c0;c33627.graph_c0;c35767.graph_c0;c36721.graph_c0;c37782.graph_c0;c38860.graph_c0;c39586.graph_c0;c40073.graph_c0;c42580.graph_c0;c43994.graph_c0;c44327.graph_c0;c46593.graph_c0;c47279.graph_c0;c53748.graph_c0;c657.graph_c0;	K13998+K13998+K01930+K01495+K01307+K01307+K01307+K01307+K01930+K01113+K01307+K01930+K13941+K01930+K01930+K01495+K13998+K13950+K01633+K13998+K13998+K01495
Taurine and hypotaurine metabolism	ko00430	20	c12818.graph_c0;c17603.graph_c0;c17722.graph_c0;c22880.graph_c0;c24587.graph_c0;c250.graph_c0;c27950.graph_c0;c29787.graph_c0;c31402.graph_c0;c32278.graph_c0;c35120.graph_c0;c37813.graph_c0;c40152.graph_c0;c41933.graph_c0;c42760.graph_c0;c44966.graph_c0;c52495.graph_c0;c52928.graph_c0;c55981.graph_c0;c58751.graph_c0;	K01580+K01580+K01580+K01580+K01580+K01580+K10712+K10712+K00681+K10712+K10712+K10712+K10712+K01580+K00681+K00681+K10712+K01580+K01580+K01580
Diterpenoid biosynthesis	ko00904	20	c11059.graph_c0;c21402.graph_c0;c21562.graph_c0;c22558.graph_c0;c23634.graph_c0;c26416.graph_c0;c34419.graph_c0;c34730.graph_c0;c35092.graph_c0;c3537.graph_c0;c37990.graph_c0;c39048.graph_c0;c39571.graph_c0;c39933.graph_c0;c42568.graph_c0;c46073.graph_c0;c46125.graph_c0;c52914.graph_c0;c54133.graph_c0;c54931.graph_c0;	K05282+K05282+K04125+K05282+K04123+K05282+K04123+K04125+K05282+K04124+K04125+K04120+K04122+K04123+K04121+K05282+K05282+K04124+K04124+K05282
Circadian rhythm - mammal	ko04710	20	c14927.graph_c0;c16012.graph_c0;c2171.graph_c0;c22256.graph_c0;c26080.graph_c0;c26323.graph_c0;c30923.graph_c0;c31160.graph_c0;c31254.graph_c0;c33542.graph_c0;c35880.graph_c0;c37466.graph_c0;c39628.graph_c0;c41993.graph_c0;c42663.graph_c0;c52227.graph_c0;c53671.graph_c0;c54293.graph_c0;c57219.graph_c0;c7720.graph_c0;	K03094+K03094+K03094+K03094+K03094+K03094+K03868+K03094+K08960+K08960+K03094+K03868+K08960+K08960+K02295+K03094+K03094+K03094+K03347+K03094
ABC transporters	ko02010	18	c11226.graph_c0;c11865.graph_c0;c17578.graph_c0;c20319.graph_c0;c23048.graph_c0;c28732.graph_c0;c33760.graph_c0;c45066.graph_c0;c45066.graph_c1;c50720.graph_c0;c51022.graph_c0;c52438.graph_c0;c53773.graph_c0;c54191.graph_c0;c54477.graph_c0;c55400.graph_c0;c57784.graph_c0;c8024.graph_c0;	K05663+K05658+K05663+K05663+K05658+K05663+K05663+K05663+K05663+K05658+K05674+K05658+K05663+K05658+K05658+K05658+K05658+K05663
Other glycan degradation	ko00511	17	c14385.graph_c0;c24140.graph_c0;c24811.graph_c0;c30822.graph_c0;c33286.graph_c0;c34880.graph_c0;c34880.graph_c1;c36941.graph_c0;c38166.graph_c0;c38574.graph_c0;c39333.graph_c0;c40896.graph_c0;c44245.graph_c0;c44505.graph_c0;c48817.graph_c0;c51201.graph_c0;c54756.graph_c0;	K01191+K01190+K01227+K12373+K01227+K01190+K01190+K01227+K12373+K01444+K12309+K12373+K01191+K01190+K12373+K01227+K01191
Sphingolipid metabolism	ko00600	17	c18488.graph_c0;c24140.graph_c0;c28910.graph_c0;c28968.graph_c0;c34880.graph_c0;c34880.graph_c1;c37434.graph_c0;c38039.graph_c0;c38477.graph_c0;c39333.graph_c0;c41170.graph_c0;c41800.graph_c0;c42596.graph_c0;c42665.graph_c0;c43200.graph_c0;c44505.graph_c0;c790.graph_c0;	K07407+K01190+K07407+K04718+K01190+K01190+K07407+K07407+K07407+K12309+K00654+K01634+K04718+K04711+K00654+K01190+K07407
Vitamin B6 metabolism	ko00750	16	c23662.graph_c0;c26250.graph_c0;c27230.graph_c0;c29662.graph_c0;c31650.graph_c0;c31650.graph_c1;c31650.graph_c2;c32756.graph_c0;c33472.graph_c0;c35239.graph_c0;c36462.graph_c1;c36515.graph_c0;c36902.graph_c0;c40882.graph_c0;c45374.graph_c0;c50147.graph_c0;	K01733+K01733+K01733+K00831+K00831+K00831+K00831+K00831+K01733+K01733+K00831+K00868+K06215+K06215+K01733+K08681
Nicotinate and nicotinamide metabolism	ko00760	16	c18308.graph_c0;c22409.graph_c0;c26643.graph_c0;c27967.graph_c0;c30043.graph_c0;c34854.graph_c0;c35994.graph_c0;c36635.graph_c0;c40333.graph_c0;c42542.graph_c0;c43590.graph_c0;c44144.graph_c1;c45189.graph_c0;c45192.graph_c0;c45249.graph_c0;c47024.graph_c0;	K00858+K00858+K00278+K03426+K03426+K00278+K03787+K06210+K00767+K00763+K03426+K00858+K01950+K03787+K03517+K00858
Glycosylphosphatidylinositol(GPI)-anchor biosynthesis	ko00563	15	c10996.graph_c0;c1365.graph_c0;c18964.graph_c0;c19700.graph_c0;c31304.graph_c0;c36206.graph_c0;c37733.graph_c0;c38213.graph_c0;c40150.graph_c0;c41896.graph_c0;c43003.graph_c0;c43752.graph_c0;c44140.graph_c0;c54389.graph_c0;c55579.graph_c0;	K05310+K07542+K05310+K05310+K03858+K03859+K03857+K09658+K07541+K05284+K07542+K05292+K05286+K05289+K05310
Brassinosteroid biosynthesis	ko00905	15	c15459.graph_c0;c19642.graph_c0;c22284.graph_c0;c29929.graph_c0;c34344.graph_c0;c34782.graph_c0;c35711.graph_c0;c40711.graph_c0;c4091.graph_c0;c41119.graph_c0;c4493.graph_c0;c47412.graph_c0;c49156.graph_c0;c682.graph_c0;c8517.graph_c0;	K09588+K12640+K12640+K12640+K12637+K12638+K09591+K09588+K12638+K09587+K12637+K09588+K09588+K12640+K12640
Isoquinoline alkaloid biosynthesis	ko00950	15	c27059.graph_c0;c27157.graph_c1;c27157.graph_c2;c28059.graph_c0;c30804.graph_c0;c33160.graph_c0;c38668.graph_c0;c39431.graph_c0;c39870.graph_c0;c40818.graph_c0;c41669.graph_c0;c42077.graph_c0;c43428.graph_c0;c45377.graph_c0;c46286.graph_c0;	K00813+K00815+K00815+K00813+K00276+K00813+K01592+K01592+K00813+K00815+K00815+K00813+K00813+K00276+K00813
Regulation of autophagy	ko04140	15	c24910.graph_c0;c26989.graph_c0;c32073.graph_c0;c32847.graph_c0;c34819.graph_c0;c35037.graph_c0;c40437.graph_c0;c40905.graph_c0;c41451.graph_c0;c43335.graph_c0;c43877.graph_c0;c45220.graph_c0;c45259.graph_c0;c54777.graph_c0;c6678.graph_c0;	K08342+K08343+K08336+K08336+K08341+K08341+K08342+K08339+K08334+K08337+K08269+K00914+K08333+K08343+K08342
Glycosphingolipid biosynthesis - globo series	ko00603	12	c18488.graph_c0;c28910.graph_c0;c30822.graph_c0;c37434.graph_c0;c38039.graph_c0;c38166.graph_c0;c38477.graph_c0;c40694.graph_c0;c40896.graph_c0;c48817.graph_c0;c50995.graph_c0;c790.graph_c0;	K07407+K07407+K12373+K07407+K07407+K12373+K07407+K01988+K12373+K12373+K01988+K07407
Glycosaminoglycan degradation	ko00531	10	c29972.graph_c0;c30822.graph_c0;c36956.graph_c0;c38166.graph_c0;c39333.graph_c0;c40896.graph_c0;c4179.graph_c0;c47304.graph_c0;c48817.graph_c0;c55451.graph_c0;	K10532+K12373+K01205+K12373+K12309+K12373+K10532+K01205+K12373+K10532
Synthesis and degradation of ketone bodies	ko00072	9	c19650.graph_c0;c24359.graph_c0;c24359.graph_c1;c29158.graph_c0;c38347.graph_c0;c41824.graph_c0;c43761.graph_c0;c44643.graph_c0;c58542.graph_c0;	K01640+K00626+K00626+K01640+K00626+K01640+K01641+K00626+K01641
Flavone and flavonol biosynthesis	ko00944	9	c11774.graph_c0;c17023.graph_c0;c19541.graph_c0;c24934.graph_c0;c37054.graph_c0;c37818.graph_c0;c46258.graph_c0;c46315.graph_c0;c46374.graph_c0;	K05279+K05279+K05279+K05279+K05279+K05280+K05279+K05279+K05279
Non-homologous end-joining	ko03450	9	c26015.graph_c0;c33548.graph_c0;c37661.graph_c0;c38242.graph_c0;c38280.graph_c0;c40211.graph_c0;c41313.graph_c0;c42786.graph_c0;c44315.graph_c0;	K10777+K03512+K10865+K10886+K04799+K10885+K10884+K10866+K10777
Fatty acid elongation in mitochondria	ko00062	8	c10368.graph_c0;c14810.graph_c0;c24136.graph_c0;c29331.graph_c0;c37459.graph_c0;c38950.graph_c0;c41148.graph_c0;c55863.graph_c0;	K01074+K01074+K01074+K01074+K01074+K07512+K01074+K01074
Thiamine metabolism	ko00730	8	c2074.graph_c0;c39396.graph_c0;c40759.graph_c0;c40855.graph_c0;c41167.graph_c0;c41660.graph_c0;c47524.graph_c0;c48115.graph_c0;	K04487+K00878+K04487+K11717+K14153+K03147+K04487+K04487
Riboflavin metabolism	ko00740	8	c33388.graph_c0;c35864.graph_c0;c39468.graph_c0;c40205.graph_c0;c40796.graph_c0;c40992.graph_c0;c44488.graph_c0;c44781.graph_c1;	K00793+K01078+K14652+K11752+K00794+K00861+K14652+K14652
Indole alkaloid biosynthesis	ko00901	8	c14839.graph_c0;c31757.graph_c0;c32879.graph_c0;c33863.graph_c0;c35508.graph_c0;c48530.graph_c0;c49508.graph_c0;c50250.graph_c0;	K08233+K01757+K08233+K08233+K08233+K01757+K01757+K01757
C5-Branched dibasic acid metabolism	ko00660	7	c23798.graph_c0;c27868.graph_c0;c32584.graph_c0;c38387.graph_c0;c41070.graph_c0;c42294.graph_c0;c44007.graph_c0;	K01703+K01653+K01704+K01704+K01652+K01703+K01653
Biotin metabolism	ko00780	7	c21995.graph_c0;c23959.graph_c0;c40430.graph_c0;c40613.graph_c0;c44733.graph_c0;c47729.graph_c0;c58653.graph_c0;	K01012+K00833+K01012+K00652+K00833+K00833+K01012
Lipoic acid metabolism	ko00785	7	c11490.graph_c0;c15213.graph_c0;c18446.graph_c0;c26304.graph_c0;c35703.graph_c0;c36872.graph_c0;c39704.graph_c0;	K03801+K03644+K03801+K03801+K03801+K03644+K03644
Monoterpenoid biosynthesis	ko00902	6	c15070.graph_c0;c32607.graph_c0;c36642.graph_c0;c52625.graph_c0;c53223.graph_c0;c56660.graph_c0;	K12467+K07385+K07385+K12467+K07385+K07385
Glycosphingolipid biosynthesis - ganglio series	ko00604	5	c30822.graph_c0;c38166.graph_c0;c39333.graph_c0;c40896.graph_c0;c48817.graph_c0;	K12373+K12373+K12309+K12373+K12373
Caffeine metabolism	ko00232	4	c24102.graph_c0;c39290.graph_c0;c45731.graph_c0;c45731.graph_c1;	K00106+K00365+K00106+K00106
Other types of O-glycan biosynthesis	ko00514	3	c38452.graph_c0;c42386.graph_c0;c44249.graph_c0;	K03691+K03691+K09667
Anthocyanin biosynthesis	ko00942	1	c37546.graph_c0;	K12338
