# Supplementary material for: Transcriptome Analysis Comparison of Lipid Biosynthesis in the Leaves and Developing Seeds of Brassica napus
Source: PLoS One. 2015 May 12;10(5):e0126250. doi: 10.1371/journal.pone.0126250 (PMC4429122; doi:10.1371/journal.pone.0126250)
Supplement: S2 Table — (XLSX) [file pone.0126250.s002.xlsx]

## Sheet: Sheet1
Supplementry Table S2. The GO classification of DEG unigenes
GO classify	All Unigenes	DEG Unigenes	Percentage
Cellular component
extracellular region	3022	572	0.1893
cell	24784	2390	0.0964
nucleoid	57	12	0.2105
membrane	9617	1038	0.1079
virion	5	0	0
cell junction	2284	236	0.1033
extracellular matrix	48	16	0.3333
membrane-enclosed lumen	515	22	0.0427
macromolecular complex	3225	269	0.0834
organelle	21854	2034	0.0931
extracellular matrix part	5	4	0.8
extracellular region part	39	10	0.2564
organelle part	5472	584	0.1067
virion part	5	0	0
membrane part	3523	382	0.1084
cell part	24824	2396	0.0965
Molecular function
protein binding transcription factor activity	133	12	0.0902
nucleic acid binding transcription factor activity	2084	217	0.1041
catalytic activity	12754	1286	0.1008
receptor activity	303	24	0.0792
structural molecule activity	659	85	0.129
transporter activity	1961	207	0.1056
binding	15115	1371	0.0907
electron carrier activity	549	101	0.184
antioxidant activity	158	27	0.1709
channel regulator activity	12	6	0.5
metallochaperone activity	12	2	0.1667
enzyme regulator activity	529	61	0.1153
protein tag	9	2	0.2222
translation regulator activity	5	0	0
nutrient reservoir activity	61	29	0.4754
molecular transducer activity	558	40	0.0717
Biological process
reproduction	3984	379	0.0951
cell killing	19	11	0.5789
immune system process	1612	210	0.1303
metabolic process	18703	1975	0.1056
cell proliferation	341	27	0.0792
cellular process	19705	1998	0.1014
carbon utilization	15	7	0.4667
viral reproduction	36	6	0.1667
death	260	25	0.0962
reproductive process	3949	374	0.0947
biological adhesion	255	15	0.0588
signaling	3620	455	0.1257
multicellular organismal process	5356	565	0.1055
developmental process	6869	724	0.1054
growth	1419	146	0.1029
locomotion	32	2	0.0625
pigmentation	281	40	0.1423
rhythmic process	272	40	0.1471
response to stimulus	12155	1436	0.1181
localization	6676	790	0.1183
establishment of localization	6227	736	0.1182
multi-organism process	3336	458	0.1373
biological regulation	11159	1253	0.1123
cellular component organization or biogenesis	6395	607	0.0949
