# Supplementary material for: Transcriptome Analysis Comparison of Lipid Biosynthesis in the Leaves and Developing Seeds of Brassica napus
Source: PLoS One. 2015 May 12;10(5):e0126250. doi: 10.1371/journal.pone.0126250 (PMC4429122; doi:10.1371/journal.pone.0126250)
Supplement: S3 Table — (XLSX) [file pone.0126250.s003.xlsx]

## Sheet: Sheet1
Supplementry Table S3. The COG classification of DEG unigenes
ID	Class Name	All unigenes	DEG unigenes	Percentage
J	Translation, ribosomal structure and biogenesis	872	65	0.0745413
A	RNA processing and modification	123	16	0.130081
K	Transcription	1223	100	0.0817661
L	Replication, recombination and repair	1258	100	0.0794913
B	Chromatin structure and dynamics	87	4	0.045977
D	Cell cycle control, cell division, chromosome partitioning	275	29	0.105455
Y	Nuclear structure	7	0	0
V	Defense mechanisms	224	27	0.120536
T	Signal transduction mechanisms	1059	91	0.0859301
M	Cell wall/membrane/envelope biogenesis	324	42	0.12963
N	Cell motility	9	1	0.111111
Z	Cytoskeleton	199	24	0.120603
W	Extracellular structures	0	0	0
U	Intracellular trafficking, secretion, and vesicular transport	216	8	0.037037
O	Posttranslational modification, protein turnover, chaperones	917	94	0.102508
C	Energy production and conversion	504	82	0.162698
G	Carbohydrate transport and metabolism	737	145	0.196744
E	Amino acid transport and metabolism	654	95	0.14526
F	Nucleotide transport and metabolism	147	12	0.0816327
H	Coenzyme transport and metabolism	260	27	0.103846
I	Lipid transport and metabolism	387	47	0.121447
P	Inorganic ion transport and metabolism	474	75	0.158228
Q	Secondary metabolites biosynthesis, transport and catabolism	435	90	0.206897
R	General function prediction only	2550	283	0.11098
S	Function unknown	44	53
