# Supplementary material for: Transcriptome Analysis Comparison of Lipid Biosynthesis in the Leaves and Developing Seeds of Brassica napus
Source: PLoS One. 2015 May 12;10(5):e0126250. doi: 10.1371/journal.pone.0126250 (PMC4429122; doi:10.1371/journal.pone.0126250)
Supplement: S6 Table — (XLSX) [file pone.0126250.s006.xlsx]

## Sheet: Sheet1
Supplementry Table S6. Putative transcription factors encoding unigenes in B. napus
TF family	NU	NATHB	NTGAD	Percentage (%)
Trihelix	667	22	29	0.758621
C2H2	465	124	211	0.587678
C3H	323	122	165	0.739394
WRKY	305	49	72	0.680556
bHLH	258	101	161	0.627329
AP2-EREBP	143	86	138	0.623188
Homeobox	142	68	91	0.747253
NAC	125	57	96	0.59375
MYB	95	58	131	0.442748
bZIP	83	42	73	0.575342
TCP	60	20	26	0.769231
G2-like	56	33	40	0.825
MADS	50	34	109	0.311927
C2C2-Dof	48	27	36	0.75
REM	48	14	21	0.666667
ARF	42	13	24	0.541667
GRAS	42	25	33	0.757576
HSF	42	20	21	0.952381
ARR-B	39	10	15	0.666667
C2C2-Gata	37	21	30	0.7
C2C2-CO-like	35	22	30	0.733333
CAMTA	31	6	6	1
ABI3VP1	27	11	11	1
PHD	23	10	11	0.909091
ZF-HD	20	13	15	0.866667
GRF	17	8	9	0.888889
SBP	17	9	16	0.5625
GeBP	16	9	16	0.5625
NLP	12	8	9	0.888889
BBR/BPC	11	5	7	0.714286
CCAAT-HAP5	11	5	13	0.384615
CPP	11	6	8	0.75
E2F-DP	10	5	8	0.625
EIL	10	4	6	0.666667
TUB	10	8	10	0.8
Alfin-like	9	5	7	0.714286
BZR	9	5	6	0.833333
CCAAT-HAP2	7	6	10	0.6
CCAAT-HAP3	7	5	10	0.5
ARID	6	5	7	0.714286
RAV	5	4	11	0.363636
C2C2-YABBY	4	3	6	0.5
JUMONJI	4	4	5	0.8
VOZ	4	2	2	1
Orphan	3	1	2	0.5
AtRKD	2	2	5	0.4
HRT	2	1	3	0.333333
MYB-related	2	2	67	0.0298507
Whirly	2	2	3	0.666667
CCAAT-DR1	0	0	2	0
NU, number of unigenes; NATHB, number of Arabidopsis TF genes hit by Blast; NTGAD, number of TF genes in AGRIS database; percentage = NATHB/NTGAD.
