# Supplementary material for: Transcriptome Analysis Comparison of Lipid Biosynthesis in the Leaves and Developing Seeds of Brassica napus
Source: PLoS One. 2015 May 12;10(5):e0126250. doi: 10.1371/journal.pone.0126250 (PMC4429122; doi:10.1371/journal.pone.0126250)
Supplement: S7 Table — (XLSX) [file pone.0126250.s007.xlsx]

## Sheet: Sheet1
Supplementry Table S7. Gene-specific primers used for gene expression analysis by quantitative real-time PCR
Unigenes	TFs	Forward primer (5'to 3')	Revers primer (5'to 3')	Product size(bp)
c33792.graph_c0	LEC1	GCAAGTGGTATGGGGTTTC	CCGCATCCGTTATGGTAGTA	110
c32124.graph_c0	HSI2	CAGTCCAGGGAGATGACAAAAG	ATAAGGAAGTGCTGCCAAAGG	179
c40897.graph_c0	CPP	GATGTATGGCAATGTTCAGGG	TTTAGAAGGTGCTTGGGAGG	157
c38349.graph_c0	E2F-DP	CAACGGAGAAGCAGAGGAATC	TAACGCTGAACTGGCGAAGG	153
c38840.graph_c0	GRF1	GCCACTCCCATAAACAACCC	AACTCGTCTGTCCAGGAATCG	115
c45687.graph_c0	JUMONJI	AATAGGTAAAACCCCTGCTCC	GTCCGTTGATTGCTAATGTCC	195
c30059.graph_c0	JUMONJI	GAACTGGATTCGGTATGGATG	GTTGGGTTGAACACTGGAGC	190
c45513.graph_c0	MYB-related	AGCAAACACCAAGGCAAGG	GGGACGCCAGTAAAGTCAGAA	175
c37872.graph_c0	REM16	CGCACCCACTTCTTATTTCG	TTGTCCCTGCTGGTTCACTG	151
